# Supplementary material for: Flexible open conformation of the AP-3 complex explains its role in cargo recruitment at the Golgi
Source: J Biol Chem. 2021 Oct 22;297(5):101334. doi: 10.1016/j.jbc.2021.101334 (PMC8591511; doi:10.1016/j.jbc.2021.101334)
Supplement: Supplementary file 9 — Data Sheet S1 [file mmc9.txt]

>sp|Q08951|AP3D-3xFLAG_YEAST AP-3 complex subunit delta OS=Saccharomyces cerevisiae (strain ATCC 204508 / S288c) OX=559292 GN=APL5 PE=1 SV=1
MTSLYAPGAEDIRQRLRPFGFFFEKSLKDLIKGIRSHNETPEKLDQFFKQVLSECREEVN
SPDLNSKTNAVLKLTYLEMYGFDMAWCNFHILEVMSSNKLQQKRVGYLAASQSFYKDSDI
LMLATNLLKKDLKYDGNNDVVKVGIALSGLSTIITPSLARDIADDLFTMLNSTRPYIRKK
AITALFKVFLQYPEALRDNFDKFVSKLDDDDISVVSAAVSVICELSKKNPQPFIQLSPLL
YEILVTIDNNWIIIRLLKLFTNLSQVEPKLRAKLLPKILELMESTVATSVIYESVNCIVK
GNMLEEDDFETAMACLERLHTFCDSQDPNLRYISCILFYKIGKINTDFISRFDQLIIRLL
SDVDVSIRSKAIELVEGIVDEDNLKAIVQTLMKQFVDEDVVILQTGSIVYEKSKRIPIII
PENYKIKMVNVIISICSADNYSSVNDFEWYNAVIMDLAMLCQDISDKSLGSKIGEQFRNL
MIKVPSMREVTIANIIKLISNDNINKQLPTVLRECIWCLGEFSTLVENGNDLIKIMTENI
SYYSHSVQEVLILALVKVFSNWCNNFQEDKRFEIKMVLKELIEFFENLSYSSTFEVQERS
VEVLEFLRLSLEALEEDTEGLPMLLSEVLPSFFNAYELAPIARGTQLKLAVDENLDLETP
FLTKEAADELLDEQKSDAISDLMSDISMDEQVELKFVDDSDTSYEEKEKLDDFENPFEIE
REKERMSNPYYLGEEDEERTKNSKDLLDLNEEESSDKKPETIRLNRTDNSLNSLSLSTTE
ISRKKKKGKKKNRVQVLSDEPVIEAAPKRKDAFQKPHDNHSTQNPLKKDKINLRMHSQLE
NFDFSNFGQSSNAGRGSQEEGNLRKEDELELSRLEANLIVKDEKDNLSDTEEVIVIKKKK
KGKKSKSKNKLKTKAKNSPEPNEFLRDQSTDIRTLQVDGSDYKDDDDKDYKDDDDKDYKD
DDDK

>sp|P46682|AP3B_YEAST AP-3 complex subunit beta OS=Saccharomyces cerevisiae (strain ATCC 204508 / S288c) OX=559292 GN=APL6 PE=1 SV=2
MVDSIHRIASALDTAKVITREAAAVATSKLGESSYTYYSQNINPQQLVTLLNSRNSREVR
DAMKRIISIMASDDDSIDVQLYFADVVKNITTNDTKVKRLIHLYLLRFAENDPNLTLLSI
NSLQKSLSDSNSELRCFALSALSDMKMSSLAPIILHTVKKLVTDPSAMVRGEVALAIIKL
YRAGKNDYHEELLDILKELMADTDPKVISCAVLAYKECYADHLELLHGHFRRYCRIIKQL
DSWSQSYLIELLIKYCKQYLPKPTVVDKSSEGSPRSCPLPDKYNEIEYPSYEVVNDPDLD
LFLQSLNCLIYSSNPTVILSCCNALYQLASPLQMKNTKFIEALVRTVTMTENQGNKEMLL
QAIHFLSILDQTLFLPYTKKFYVFPKDPIVASIWKIQILSTLINESNVKEIFKELKYYVA
SAHFPENVVIMAVKSLSRCGQLSTSWESHVMKWLIDHMESHNLSASVLDAYVNVIRMLVQ
KNPTKHLRIIFKLADLLTVQTSLADNARAGIVWLFGEIASIEFKICPDVLRRLIQNFSNE
GPETRCQILVLSAKLLSYDIDNFKQAQVTGSEENNQNPPYYDFSGSRISQMYNAVLYLAK
YDDEFDIRDRARMISSLFDSGKYEIVSLLLQAPKPTARSDDFIVSARLETHTPEIKEFFR
MLPWNTEITEVGETGNDIREGAELKDYNKYKKSFSSQSFITNNSARSFTSSSNAKLTGIN
DGDSNSISGKGNVNTFTSQNGKKYRLQSLDEFFSDIPERKSKPRKIIKVVEESSDEDEDE
SEESSDDDEYSDSSLGTSSSGTSSSHLEL

>sp|P38153|AP3M_YEAST AP-3 complex subunit mu OS=Saccharomyces cerevisiae (strain ATCC 204508 / S288c) OX=559292 GN=APM3 PE=1 SV=2
MYLSFYITDTKNKLIFQYLLGATAPSFKHLWTRVQSTCPQLLEDSSSDDYLDHSMVGRDL
EVYKYFSVINKLNYWCLASTSKSKGPLDCFTFLETIDRILLEYFDKDKLSIKKIVNNYDR
ISLIFNCCVEAGEPNVSDMLYVNKIKEAVPERSDLSKFISSTAHNLQQAVQLPQQRQQQL
QQNQISRGSNSLIENEEIVPWRTSRASKHENNELYVDLLETFHVVFEKKKSHLRLLTGSI
HGIVDVRSYLNDNPLVAVKLNTMGNDIGIPSLHDCVEINDGVFSPSNITFIPPDGKFRLL
EYSVDLSSQVKQSGVRMNSIGLMSLHFQNGLGKDSDEFELSLNIENFKKVSQVDDLKIDL
QFNVENADPNEIAYKIKILRNTHGRFENSIIMGQGQWIFDKSTATGTVPVLRGCIEYENT
GPNFTKKVDLQTVSLEYSYIGQSASGIYVEAIDIVSGLTIGKNTKLYKGAKYKTQTGNFQ
VRL

>sp|P47064|AP3S_YEAST AP-3 complex subunit sigma OS=Saccharomyces cerevisiae (strain ATCC 204508 / S288c) OX=559292 GN=APS3 PE=1 SV=1
MIHAVLIFNKKCQPRLVKFYTPVDLPKQKLLLEQVYELISQRNSDFQSSFLVTPPSLLLS
NENNNDEVNNEDIQIIYKNYATLYFTFIVDDQESELAILDLIQTFVESLDRCFTEVNELD
LIFNWQTLESVLEEIVQGGMVIETNVNRIVASVDELNKAAESTDSKIGRLTSTGFGSALQ
AFAQGGFAQWATGQ
