# Supplementary material for: Flexible open conformation of the AP-3 complex explains its role in cargo recruitment at the Golgi
Source: J Biol Chem. 2021 Oct 22;297(5):101334. doi: 10.1016/j.jbc.2021.101334 (PMC8591511; doi:10.1016/j.jbc.2021.101334)
Supplement: Supplementary file 10 — Data Sheet S2 [file mmc10.xlsx]

## Sheet: AP3_all_crosslinks_cln
index	file_name	scan	charge	precursor_mass	spectra_num	peptide_a	xl_a	pep_pos_a	protein_a	mass_a	n_score_a	n_score_a_MS2_MS3	peptide_b	xl_b	pep_pos_b	protein_b	mass_b	n_score_b	n_score_b_MS2_MS3	protein_a_b	gene_a	gene_b	protein_a_cln	protein_b_cln	AbsPos1	AbsPos2	shared_seq	Protein1	Protein2	pro_site_a	pro_site_b	peptide_a_resort	peptide_b_resort	pro_site_ab	LinkPos1	LinkPos2
5243-1-1-1-1-1	L1_20190913_HS_1028_FL_AP3_6.mgf	19306	4	2461.23	2	KIVNNYDR	1	113	>sp|P38153|AP3M_YEAST AP-3 complex subunit mu	1020.54	6.44865e-22	4.84044e-30	ILLEYFDKDK	8	99	>sp|P38153|AP3M_YEAST AP-3 complex subunit mu	1282.68	5.21907e-25	3.46501e-38	>sp|P38153|AP3M_YEAST AP-3 complex subunit mu-106->sp|P38153|AP3M_YEAST AP-3 complex subunit mu-113	NA	NA	>sp|P38153|AP3M_YEAST AP-3 complex subunit mu	>sp|P38153|AP3M_YEAST AP-3 complex subunit mu	106	113	0	sp|P38153|AP3M_YEAST	sp|P38153|AP3M_YEAST	NA_106	NA_113	ILLEYFDKDK	KIVNNYDR	NA_106-NA_113	106	113
4323-1-1-1-1-1	L1_20190913_HS_1028_FL_AP3_5.mgf	17484	4	2381.22	1	IKEAVPER	2	145	>sp|P38153|AP3M_YEAST AP-3 complex subunit mu	940.534	5.71339e-10	6.92432e-19	ILLEYFDKDK	8	99	>sp|P38153|AP3M_YEAST AP-3 complex subunit mu	1282.68	2.73874e-15	5.51432e-31	>sp|P38153|AP3M_YEAST AP-3 complex subunit mu-106->sp|P38153|AP3M_YEAST AP-3 complex subunit mu-146	NA	NA	>sp|P38153|AP3M_YEAST AP-3 complex subunit mu	>sp|P38153|AP3M_YEAST AP-3 complex subunit mu	106	146	0	sp|P38153|AP3M_YEAST	sp|P38153|AP3M_YEAST	NA_106	NA_146	ILLEYFDKDK	IKEAVPER	NA_106-NA_146	106	146
4379-1-1-1-1-1	L1_20190913_HS_1028_FL_AP3_4.mgf	18825	4	2798.48	3	ILLEYFDKDK	8	99	>sp|P38153|AP3M_YEAST AP-3 complex subunit mu	1282.68	2.36464e-17	2.57663e-31	IASALDTAKVITR	9	8	>sp|P46682|AP3B_YEAST AP-3 complex subunit beta	1357.79	2.10444e-24	3.69635e-44	>sp|P38153|AP3M_YEAST AP-3 complex subunit mu-106->sp|P46682|AP3B_YEAST AP-3 complex subunit beta-16	NA	NA	>sp|P38153|AP3M_YEAST AP-3 complex subunit mu	>sp|P46682|AP3B_YEAST AP-3 complex subunit beta	106	16	0	sp|P38153|AP3M_YEAST	sp|P46682|AP3B_YEAST	NA_106	NA_16	ILLEYFDKDK	IASALDTAKVITR	NA_106-NA_16	106	16
7149-1-1-1-1-1	L1_20190913_HS_1028_FL_AP3_7.mgf	24853	4	3159.52	2	ILLEYFDKDK	8	99	>sp|P38153|AP3M_YEAST AP-3 complex subunit mu	1282.68	4.20184e-18	4.51156e-34	SHNETPEKLDQFFK	8	36	>sp|Q08951|AP3D-3xFLAG_YEAST	1718.83	8.14302e-11	9.32272e-30	>sp|P38153|AP3M_YEAST AP-3 complex subunit mu-106->sp|Q08951|AP3D-3xFLAG_YEAST-43	NA	NA	>sp|P38153|AP3M_YEAST AP-3 complex subunit mu	>sp|Q08951|AP3D-3xFLAG_YEAST	106	43	0	sp|P38153|AP3M_YEAST	sp|Q08951|AP3D-3xFLAG_YEAST	NA_106	NA_43	ILLEYFDKDK	SHNETPEKLDQFFK	NA_106-NA_43	106	43
4166-1-1-1-1-1	L1_20190913_HS_1028_FL_AP3_5.mgf	16992	4	2183.12	1	KPETIR	1	758	>sp|Q08951|AP3D-3xFLAG_YEAST	742.434	0.000133683	7.49104e-12	ILLEYFDKDK	8	99	>sp|P38153|AP3M_YEAST AP-3 complex subunit mu	1282.68	5.14853e-23	1.27534e-37	>sp|P38153|AP3M_YEAST AP-3 complex subunit mu-106->sp|Q08951|AP3D-3xFLAG_YEAST-758	NA	NA	>sp|P38153|AP3M_YEAST AP-3 complex subunit mu	>sp|Q08951|AP3D-3xFLAG_YEAST	106	758	0	sp|P38153|AP3M_YEAST	sp|Q08951|AP3D-3xFLAG_YEAST	NA_106	NA_758	ILLEYFDKDK	KPETIR	NA_106-NA_758	106	758
5215-1-1-1-1-1	L1_20190913_HS_1028_FL_AP3_5.mgf	20351	4	2198.13	2	DKINLR	2	829	>sp|Q08951|AP3D-3xFLAG_YEAST	757.445	2.58318e-10	7.623e-17	ILLEYFDKDK	8	99	>sp|P38153|AP3M_YEAST AP-3 complex subunit mu	1282.68	9.98454e-19	1.05677e-34	>sp|P38153|AP3M_YEAST AP-3 complex subunit mu-106->sp|Q08951|AP3D-3xFLAG_YEAST-830	NA	NA	>sp|P38153|AP3M_YEAST AP-3 complex subunit mu	>sp|Q08951|AP3D-3xFLAG_YEAST	106	830	0	sp|P38153|AP3M_YEAST	sp|Q08951|AP3D-3xFLAG_YEAST	NA_106	NA_830	ILLEYFDKDK	DKINLR	NA_106-NA_830	106	830
5815-1-1-1-1-1	L1_20190913_HS_1028_FL_AP3_7.mgf	20821	5	3528.7	1	ILLEYFDKDK	8	99	>sp|P38153|AP3M_YEAST AP-3 complex subunit mu	1282.68	1.14074e-09	1.23264e-18	GSQEEGNLRKEDELELSR	10	856	>sp|Q08951|AP3D-3xFLAG_YEAST	2088.01	1.98229e-13	1.5975e-39	>sp|P38153|AP3M_YEAST AP-3 complex subunit mu-106->sp|Q08951|AP3D-3xFLAG_YEAST-865	NA	NA	>sp|P38153|AP3M_YEAST AP-3 complex subunit mu	>sp|Q08951|AP3D-3xFLAG_YEAST	106	865	0	sp|P38153|AP3M_YEAST	sp|Q08951|AP3D-3xFLAG_YEAST	NA_106	NA_865	ILLEYFDKDK	GSQEEGNLRKEDELELSR	NA_106-NA_865	106	865
5423-1-1-1-1-1	L1_20190913_HS_1028_FL_AP3_5.mgf	20990	4	2841.39	2	ILLEYFDKDK	8	99	>sp|P38153|AP3M_YEAST AP-3 complex subunit mu	1282.68	5.03976e-23	7.77635e-39	AKNSPEPNEFLR	2	915	>sp|Q08951|AP3D-3xFLAG_YEAST	1400.7	5.45634e-16	3.13141e-30	>sp|P38153|AP3M_YEAST AP-3 complex subunit mu-106->sp|Q08951|AP3D-3xFLAG_YEAST-916	NA	NA	>sp|P38153|AP3M_YEAST AP-3 complex subunit mu	>sp|Q08951|AP3D-3xFLAG_YEAST	106	916	0	sp|P38153|AP3M_YEAST	sp|Q08951|AP3D-3xFLAG_YEAST	NA_106	NA_916	ILLEYFDKDK	AKNSPEPNEFLR	NA_106-NA_916	106	916
2568-1-1-1-1-1	L1_20190913_HS_1028_FL_AP3_6.mgf	11082	4	1880.97	1	DKLSIK	2	107	>sp|P38153|AP3M_YEAST AP-3 complex subunit mu	702.428	1.38881e-06	4.95632e-15	KIVNNYDR	1	113	>sp|P38153|AP3M_YEAST AP-3 complex subunit mu	1020.54	2.69424e-20	2.69424e-20	>sp|P38153|AP3M_YEAST AP-3 complex subunit mu-108->sp|P38153|AP3M_YEAST AP-3 complex subunit mu-113	NA	NA	>sp|P38153|AP3M_YEAST AP-3 complex subunit mu	>sp|P38153|AP3M_YEAST AP-3 complex subunit mu	108	113	0	sp|P38153|AP3M_YEAST	sp|P38153|AP3M_YEAST	NA_108	NA_113	DKLSIK	KIVNNYDR	NA_108-NA_113	108	113
2525-1-1-1-1-1	L1_20190913_HS_1028_FL_AP3_7.mgf	10804	4	2329.22	3	DKLSIKK	2	107	>sp|P38153|AP3M_YEAST AP-3 complex subunit mu	830.523	4.14639e-08	4.10043e-16	YKTQTGNFQVR	2	472	>sp|P38153|AP3M_YEAST AP-3 complex subunit mu	1340.68	5.54656e-27	2.25114e-40	>sp|P38153|AP3M_YEAST AP-3 complex subunit mu-108->sp|P38153|AP3M_YEAST AP-3 complex subunit mu-473	NA	NA	>sp|P38153|AP3M_YEAST AP-3 complex subunit mu	>sp|P38153|AP3M_YEAST AP-3 complex subunit mu	108	473	0	sp|P38153|AP3M_YEAST	sp|P38153|AP3M_YEAST	NA_108	NA_473	DKLSIKK	YKTQTGNFQVR	NA_108-NA_473	108	473
2727-1-1-1-1-1	L1_20190913_HS_1028_FL_AP3_4.mgf	13341	4	2218.22	1	DKLSIK	2	107	>sp|P38153|AP3M_YEAST AP-3 complex subunit mu	702.428	9.40877e-05	1.13341e-12	IASALDTAKVITR	9	8	>sp|P46682|AP3B_YEAST AP-3 complex subunit beta	1357.79	9.79555e-31	9.79555e-31	>sp|P38153|AP3M_YEAST AP-3 complex subunit mu-108->sp|P46682|AP3B_YEAST AP-3 complex subunit beta-16	NA	NA	>sp|P38153|AP3M_YEAST AP-3 complex subunit mu	>sp|P46682|AP3B_YEAST AP-3 complex subunit beta	108	16	0	sp|P38153|AP3M_YEAST	sp|P46682|AP3B_YEAST	NA_108	NA_16	DKLSIK	IASALDTAKVITR	NA_108-NA_16	108	16
3805-1-1-1-1-1	L1_20190913_HS_1028_FL_AP3_8.mgf	15750	4	2579.26	4	DKLSIK	2	107	>sp|P38153|AP3M_YEAST AP-3 complex subunit mu	702.428	1.53805e-06	1.62184e-14	SHNETPEKLDQFFK	8	36	>sp|Q08951|AP3D-3xFLAG_YEAST	1718.83	1.39325e-25	3.27236e-43	>sp|P38153|AP3M_YEAST AP-3 complex subunit mu-108->sp|Q08951|AP3D-3xFLAG_YEAST-43	NA	NA	>sp|P38153|AP3M_YEAST AP-3 complex subunit mu	>sp|Q08951|AP3D-3xFLAG_YEAST	108	43	0	sp|P38153|AP3M_YEAST	sp|Q08951|AP3D-3xFLAG_YEAST	NA_108	NA_43	DKLSIK	SHNETPEKLDQFFK	NA_108-NA_43	108	43
2660-1-1-1-1-1	L1_20190913_HS_1028_FL_AP3_5.mgf	12276	4	1617.88	3	DKLSIK	2	107	>sp|P38153|AP3M_YEAST AP-3 complex subunit mu	702.428	0.000117602	4.80249e-11	DKINLR	2	829	>sp|Q08951|AP3D-3xFLAG_YEAST	757.445	1.4556e-12	1.4556e-12	>sp|P38153|AP3M_YEAST AP-3 complex subunit mu-108->sp|Q08951|AP3D-3xFLAG_YEAST-830	NA	NA	>sp|P38153|AP3M_YEAST AP-3 complex subunit mu	>sp|Q08951|AP3D-3xFLAG_YEAST	108	830	0	sp|P38153|AP3M_YEAST	sp|Q08951|AP3D-3xFLAG_YEAST	NA_108	NA_830	DKLSIK	DKINLR	NA_108-NA_830	108	830
1561-1-1-1-1-1	L1_20190913_HS_1028_FL_AP3_5.mgf	8190	4	2119.08	8	IKEAVPER	2	145	>sp|P38153|AP3M_YEAST AP-3 complex subunit mu	940.534	8.50403e-14	2.08105e-24	KIVNNYDR	1	113	>sp|P38153|AP3M_YEAST AP-3 complex subunit mu	1020.54	2.1605e-22	1.48057e-33	>sp|P38153|AP3M_YEAST AP-3 complex subunit mu-113->sp|P38153|AP3M_YEAST AP-3 complex subunit mu-146	NA	NA	>sp|P38153|AP3M_YEAST AP-3 complex subunit mu	>sp|P38153|AP3M_YEAST AP-3 complex subunit mu	113	146	0	sp|P38153|AP3M_YEAST	sp|P38153|AP3M_YEAST	NA_113	NA_146	KIVNNYDR	IKEAVPER	NA_113-NA_146	113	146
5032-1-1-1-1-1	L1_20190913_HS_1028_FL_AP3_8.mgf	19665	5	4555.3	1	KIVNNYDR	1	113	>sp|P38153|AP3M_YEAST AP-3 complex subunit mu	1020.54	0.000118299	1.59849e-13	EAVPERSDLSKFISSTAHNLQQAVQLPQQR	11	147	>sp|P38153|AP3M_YEAST AP-3 complex subunit mu	3376.75	1.56196e-20	2.24763e-52	>sp|P38153|AP3M_YEAST AP-3 complex subunit mu-113->sp|P38153|AP3M_YEAST AP-3 complex subunit mu-157	NA	NA	>sp|P38153|AP3M_YEAST AP-3 complex subunit mu	>sp|P38153|AP3M_YEAST AP-3 complex subunit mu	113	157	0	sp|P38153|AP3M_YEAST	sp|P38153|AP3M_YEAST	NA_113	NA_157	KIVNNYDR	EAVPERSDLSKFISSTAHNLQQAVQLPQQR	NA_113-NA_157	113	157
4007-1-1-1-1-1	L1_20190913_HS_1028_FL_AP3_6.mgf	15557	4	2536.34	17	KIVNNYDR	1	113	>sp|P38153|AP3M_YEAST AP-3 complex subunit mu	1020.54	8.19999e-12	1.39044e-24	IASALDTAKVITR	9	8	>sp|P46682|AP3B_YEAST AP-3 complex subunit beta	1357.79	1.81992e-30	2.73292e-47	>sp|P38153|AP3M_YEAST AP-3 complex subunit mu-113->sp|P46682|AP3B_YEAST AP-3 complex subunit beta-16	NA	NA	>sp|P38153|AP3M_YEAST AP-3 complex subunit mu	>sp|P46682|AP3B_YEAST AP-3 complex subunit beta	113	16	0	sp|P38153|AP3M_YEAST	sp|P46682|AP3B_YEAST	NA_113	NA_16	KIVNNYDR	IASALDTAKVITR	NA_113-NA_16	113	16
2407-1-1-1-1-1	L1_20190913_HS_1028_FL_AP3_6.mgf	10588	4	1847	1	AKLLPK	2	272	>sp|Q08951|AP3D-3xFLAG_YEAST	668.458	0.00702865	7.12242e-11	KIVNNYDR	1	113	>sp|P38153|AP3M_YEAST AP-3 complex subunit mu	1020.54	1.19235e-17	4.06437e-30	>sp|P38153|AP3M_YEAST AP-3 complex subunit mu-113->sp|Q08951|AP3D-3xFLAG_YEAST-273	NA	NA	>sp|P38153|AP3M_YEAST AP-3 complex subunit mu	>sp|Q08951|AP3D-3xFLAG_YEAST	113	273	0	sp|P38153|AP3M_YEAST	sp|Q08951|AP3D-3xFLAG_YEAST	NA_113	NA_273	KIVNNYDR	AKLLPK	NA_113-NA_273	113	273
4565-1-1-1-1-1	L1_20190913_HS_1028_FL_AP3_7.mgf	17013	4	2897.38	3	KIVNNYDR	1	113	>sp|P38153|AP3M_YEAST AP-3 complex subunit mu	1020.54	3.36222e-14	1.67988e-25	SHNETPEKLDQFFK	8	36	>sp|Q08951|AP3D-3xFLAG_YEAST	1718.83	2.37565e-26	9.97384e-42	>sp|P38153|AP3M_YEAST AP-3 complex subunit mu-113->sp|Q08951|AP3D-3xFLAG_YEAST-43	NA	NA	>sp|P38153|AP3M_YEAST AP-3 complex subunit mu	>sp|Q08951|AP3D-3xFLAG_YEAST	113	43	0	sp|P38153|AP3M_YEAST	sp|Q08951|AP3D-3xFLAG_YEAST	NA_113	NA_43	KIVNNYDR	SHNETPEKLDQFFK	NA_113-NA_43	113	43
6099-1-1-1-1-1	L1_20190913_HS_1028_FL_AP3_6.mgf	21895	5	4059.95	2	KIVNNYDR	1	113	>sp|P38153|AP3M_YEAST AP-3 complex subunit mu	1020.54	2.08062e-10	9.90503e-21	LDQFFKQVLSECREEVNSPDLNSK	6	44	>sp|Q08951|AP3D-3xFLAG_YEAST	2881.39	4.25466e-53	2.23024e-80	>sp|P38153|AP3M_YEAST AP-3 complex subunit mu-113->sp|Q08951|AP3D-3xFLAG_YEAST-49	NA	NA	>sp|P38153|AP3M_YEAST AP-3 complex subunit mu	>sp|Q08951|AP3D-3xFLAG_YEAST	113	49	0	sp|P38153|AP3M_YEAST	sp|Q08951|AP3D-3xFLAG_YEAST	NA_113	NA_49	KIVNNYDR	LDQFFKQVLSECREEVNSPDLNSK	NA_113-NA_49	113	49
5181-1-1-1-1-1	L1_20190913_HS_1028_FL_AP3_7.mgf	18875	4	3243.52	4	KIVNNYDR	1	113	>sp|P38153|AP3M_YEAST AP-3 complex subunit mu	1020.54	1.57621e-13	7.2876e-25	LDDFENPFEIEREKER	14	710	>sp|Q08951|AP3D-3xFLAG_YEAST	2064.98	1.55758e-16	5.04515e-35	>sp|P38153|AP3M_YEAST AP-3 complex subunit mu-113->sp|Q08951|AP3D-3xFLAG_YEAST-723	NA	NA	>sp|P38153|AP3M_YEAST AP-3 complex subunit mu	>sp|Q08951|AP3D-3xFLAG_YEAST	113	723	0	sp|P38153|AP3M_YEAST	sp|Q08951|AP3D-3xFLAG_YEAST	NA_113	NA_723	KIVNNYDR	LDDFENPFEIEREKER	NA_113-NA_723	113	723
2924-1-1-1-2-1	L1_20190913_HS_1028_FL_AP3_7.mgf	12029	5	3467.57	2	KIVNNYDR	1	113	>sp|P38153|AP3M_YEAST AP-3 complex subunit mu	1020.54	5.16724e-16	6.67862e-28	MSNPYYLGEEDEERTKNSK	16	726	>sp|Q08951|AP3D-3xFLAG_YEAST	2289.02	1.13696e-12	3.34818e-36	>sp|P38153|AP3M_YEAST AP-3 complex subunit mu-113->sp|Q08951|AP3D-3xFLAG_YEAST-741	NA	NA	>sp|P38153|AP3M_YEAST AP-3 complex subunit mu	>sp|Q08951|AP3D-3xFLAG_YEAST	113	741	0	sp|P38153|AP3M_YEAST	sp|Q08951|AP3D-3xFLAG_YEAST	NA_113	NA_741	KIVNNYDR	MSNPYYLGEEDEERTKNSK	NA_113-NA_741	113	741
4282-1-1-1-2-1	L1_20190913_HS_1028_FL_AP3_6.mgf	16393	4	3408.65	4	KIVNNYDR	1	113	>sp|P38153|AP3M_YEAST AP-3 complex subunit mu	1020.54	1.43201e-08	3.25717e-19	DLLDLNEEESSDKKPETIR	14	745	>sp|Q08951|AP3D-3xFLAG_YEAST	2230.1	0.0299633	2.81189e-18	>sp|P38153|AP3M_YEAST AP-3 complex subunit mu-113->sp|Q08951|AP3D-3xFLAG_YEAST-758	NA	NA	>sp|P38153|AP3M_YEAST AP-3 complex subunit mu	>sp|Q08951|AP3D-3xFLAG_YEAST	113	758	0	sp|P38153|AP3M_YEAST	sp|Q08951|AP3D-3xFLAG_YEAST	NA_113	NA_758	KIVNNYDR	DLLDLNEEESSDKKPETIR	NA_113-NA_758	113	758
2921-1-1-1-1-1	L1_20190913_HS_1028_FL_AP3_7.mgf	12020	5	3266.56	2	KIVNNYDR	1	113	>sp|P38153|AP3M_YEAST AP-3 complex subunit mu	1020.54	2.12655e-18	2.74855e-30	GSQEEGNLRKEDELELSR	10	856	>sp|Q08951|AP3D-3xFLAG_YEAST	2088.01	9.06917e-17	3.84211e-44	>sp|P38153|AP3M_YEAST AP-3 complex subunit mu-113->sp|Q08951|AP3D-3xFLAG_YEAST-865	NA	NA	>sp|P38153|AP3M_YEAST AP-3 complex subunit mu	>sp|Q08951|AP3D-3xFLAG_YEAST	113	865	0	sp|P38153|AP3M_YEAST	sp|Q08951|AP3D-3xFLAG_YEAST	NA_113	NA_865	KIVNNYDR	GSQEEGNLRKEDELELSR	NA_113-NA_865	113	865
2683-1-1-1-1-1	L1_20190913_HS_1028_FL_AP3_5.mgf	12351	4	2449.25	2	KIVNNYDR	1	113	>sp|P38153|AP3M_YEAST AP-3 complex subunit mu	1020.54	1.40778e-22	3.50526e-33	LEANLIVKDEK	8	874	>sp|Q08951|AP3D-3xFLAG_YEAST	1270.71	1.34296e-29	8.83492e-49	>sp|P38153|AP3M_YEAST AP-3 complex subunit mu-113->sp|Q08951|AP3D-3xFLAG_YEAST-881	NA	NA	>sp|P38153|AP3M_YEAST AP-3 complex subunit mu	>sp|Q08951|AP3D-3xFLAG_YEAST	113	881	0	sp|P38153|AP3M_YEAST	sp|Q08951|AP3D-3xFLAG_YEAST	NA_113	NA_881	KIVNNYDR	LEANLIVKDEK	NA_113-NA_881	113	881
5081-1-1-1-1-1	L1_20190913_HS_1028_FL_AP3_4.mgf	20983	4	3425.87	3	IASALDTAKVITR	9	8	>sp|P46682|AP3B_YEAST AP-3 complex subunit beta	1357.79	8.88669e-15	3.88599e-36	NKLIFQYLLGATAPSFK	2	12	>sp|P38153|AP3M_YEAST AP-3 complex subunit mu	1910.07	1.42847e-23	1.42847e-23	>sp|P38153|AP3M_YEAST AP-3 complex subunit mu-13->sp|P46682|AP3B_YEAST AP-3 complex subunit beta-16	NA	NA	>sp|P38153|AP3M_YEAST AP-3 complex subunit mu	>sp|P46682|AP3B_YEAST AP-3 complex subunit beta	13	16	0	sp|P38153|AP3M_YEAST	sp|P46682|AP3B_YEAST	NA_13	NA_16	NKLIFQYLLGATAPSFK	IASALDTAKVITR	NA_13-NA_16	13	16
1953-1-1-1-1-1	L1_20190913_HS_1028_FL_AP3_6.mgf	9184	4	2761.43	4	NITTNDTKVK	8	89	>sp|P46682|AP3B_YEAST AP-3 complex subunit beta	1132.61	2.7856e-22	2.7856e-22	IKEAVPERSDLSK	2	145	>sp|P38153|AP3M_YEAST AP-3 complex subunit mu	1470.8	1.44981e-05	8.06571e-23	>sp|P38153|AP3M_YEAST AP-3 complex subunit mu-146->sp|P46682|AP3B_YEAST AP-3 complex subunit beta-96	NA	NA	>sp|P38153|AP3M_YEAST AP-3 complex subunit mu	>sp|P46682|AP3B_YEAST AP-3 complex subunit beta	146	96	0	sp|P38153|AP3M_YEAST	sp|P46682|AP3B_YEAST	NA_146	NA_96	IKEAVPERSDLSK	NITTNDTKVK	NA_146-NA_96	146	96
6347-1-1-1-2-1	L1_20190913_HS_1028_FL_AP3_5.mgf	23788	5	4211.2	1	IASALDTAKVITR	9	8	>sp|P46682|AP3B_YEAST AP-3 complex subunit beta	1357.79	6.0128e-08	2.9681e-21	SDLSKFISSTAHNLQQAVQLPQQR	5	153	>sp|P38153|AP3M_YEAST AP-3 complex subunit mu	2695.4	2.19286e-19	2.19286e-19	>sp|P38153|AP3M_YEAST AP-3 complex subunit mu-157->sp|P46682|AP3B_YEAST AP-3 complex subunit beta-16	NA	NA	>sp|P38153|AP3M_YEAST AP-3 complex subunit mu	>sp|P46682|AP3B_YEAST AP-3 complex subunit beta	157	16	0	sp|P38153|AP3M_YEAST	sp|P46682|AP3B_YEAST	NA_157	NA_16	SDLSKFISSTAHNLQQAVQLPQQR	IASALDTAKVITR	NA_157-NA_16	157	16
5049-1-1-1-3-1	L1_20190913_HS_1028_FL_AP3_8.mgf	19715	4	4667.37	2	NITTNDTKVK	8	89	>sp|P46682|AP3B_YEAST AP-3 complex subunit beta	1132.61	0.148393	2.3718e-10	EAVPERSDLSKFISSTAHNLQQAVQLPQQR	11	147	>sp|P38153|AP3M_YEAST AP-3 complex subunit mu	3376.75	3.60573e-18	4.84149e-41	>sp|P38153|AP3M_YEAST AP-3 complex subunit mu-157->sp|P46682|AP3B_YEAST AP-3 complex subunit beta-96	NA	NA	>sp|P38153|AP3M_YEAST AP-3 complex subunit mu	>sp|P46682|AP3B_YEAST AP-3 complex subunit beta	157	96	0	sp|P38153|AP3M_YEAST	sp|P46682|AP3B_YEAST	NA_157	NA_96	EAVPERSDLSKFISSTAHNLQQAVQLPQQR	NITTNDTKVK	NA_157-NA_96	157	96
7586-1-1-1-2-1	L1_20190913_HS_1028_FL_AP3_7.mgf	26162	4	4573.24	1	SHNETPEKLDQFFK	8	36	>sp|Q08951|AP3D-3xFLAG_YEAST	1718.83	1	4.75172e-11	SDLSKFISSTAHNLQQAVQLPQQR	5	153	>sp|P38153|AP3M_YEAST AP-3 complex subunit mu	2695.4	0.00130419	6.73675e-13	>sp|P38153|AP3M_YEAST AP-3 complex subunit mu-157->sp|Q08951|AP3D-3xFLAG_YEAST-43	NA	NA	>sp|P38153|AP3M_YEAST AP-3 complex subunit mu	>sp|Q08951|AP3D-3xFLAG_YEAST	157	43	0	sp|P38153|AP3M_YEAST	sp|Q08951|AP3D-3xFLAG_YEAST	NA_157	NA_43	SDLSKFISSTAHNLQQAVQLPQQR	SHNETPEKLDQFFK	NA_157-NA_43	157	43
2844-1-1-1-1-1	L1_20190913_HS_1028_FL_AP3_4.mgf	13799	4	3195.63	2	KVSQVDDLK	1	349	>sp|P38153|AP3M_YEAST AP-3 complex subunit mu	1030.57	1.64118e-11	6.97297e-25	LLEYSVDLSSQVKQSGVR	13	299	>sp|P38153|AP3M_YEAST AP-3 complex subunit mu	2007.06	3.42503e-45	1.43625e-65	>sp|P38153|AP3M_YEAST AP-3 complex subunit mu-311->sp|P38153|AP3M_YEAST AP-3 complex subunit mu-349	NA	NA	>sp|P38153|AP3M_YEAST AP-3 complex subunit mu	>sp|P38153|AP3M_YEAST AP-3 complex subunit mu	311	349	0	sp|P38153|AP3M_YEAST	sp|P38153|AP3M_YEAST	NA_311	NA_349	LLEYSVDLSSQVKQSGVR	KVSQVDDLK	NA_311-NA_349	311	349
4540-1-1-1-1-1	L1_20190913_HS_1028_FL_AP3_4.mgf	19331	4	3354.77	5	NTKFIEALVR	3	336	>sp|P46682|AP3B_YEAST AP-3 complex subunit beta	1189.68	1.0453e-13	8.35428e-29	LLEYSVDLSSQVKQSGVR	13	299	>sp|P38153|AP3M_YEAST AP-3 complex subunit mu	2007.06	3.18851e-40	8.10979e-56	>sp|P38153|AP3M_YEAST AP-3 complex subunit mu-311->sp|P46682|AP3B_YEAST AP-3 complex subunit beta-338	NA	NA	>sp|P38153|AP3M_YEAST AP-3 complex subunit mu	>sp|P46682|AP3B_YEAST AP-3 complex subunit beta	311	338	0	sp|P38153|AP3M_YEAST	sp|P46682|AP3B_YEAST	NA_311	NA_338	LLEYSVDLSSQVKQSGVR	NTKFIEALVR	NA_311-NA_338	311	338
4765-1-1-1-1-1	L1_20190913_HS_1028_FL_AP3_8.mgf	18846	4	3092.6	4	KFYVFPK	1	380	>sp|P46682|AP3B_YEAST AP-3 complex subunit beta	927.522	2.67572e-06	4.20373e-13	LLEYSVDLSSQVKQSGVR	13	299	>sp|P38153|AP3M_YEAST AP-3 complex subunit mu	2007.06	2.42788e-36	4.42268e-50	>sp|P38153|AP3M_YEAST AP-3 complex subunit mu-311->sp|P46682|AP3B_YEAST AP-3 complex subunit beta-380	NA	NA	>sp|P38153|AP3M_YEAST AP-3 complex subunit mu	>sp|P46682|AP3B_YEAST AP-3 complex subunit beta	311	380	0	sp|P38153|AP3M_YEAST	sp|P46682|AP3B_YEAST	NA_311	NA_380	LLEYSVDLSSQVKQSGVR	KFYVFPK	NA_311-NA_380	311	380
2870-1-1-1-1-1	L1_20190913_HS_1028_FL_AP3_4.mgf	13882	4	3855.79	4	FVDDSDTSYEEKEK	12	696	>sp|Q08951|AP3D-3xFLAG_YEAST	1690.72	1.3925e-16	2.39864e-33	LLEYSVDLSSQVKQSGVR	13	299	>sp|P38153|AP3M_YEAST AP-3 complex subunit mu	2007.06	4.25049e-36	1.82498e-54	>sp|P38153|AP3M_YEAST AP-3 complex subunit mu-311->sp|Q08951|AP3D-3xFLAG_YEAST-707	NA	NA	>sp|P38153|AP3M_YEAST AP-3 complex subunit mu	>sp|Q08951|AP3D-3xFLAG_YEAST	311	707	0	sp|P38153|AP3M_YEAST	sp|Q08951|AP3D-3xFLAG_YEAST	NA_311	NA_707	LLEYSVDLSSQVKQSGVR	FVDDSDTSYEEKEK	NA_311-NA_707	311	707
2684-1-1-1-1-1	L1_20190913_HS_1028_FL_AP3_4.mgf	13204	4	2907.5	10	KPETIR	1	758	>sp|Q08951|AP3D-3xFLAG_YEAST	742.434	1.2876e-06	5.41807e-16	LLEYSVDLSSQVKQSGVR	13	299	>sp|P38153|AP3M_YEAST AP-3 complex subunit mu	2007.06	5.69255e-52	2.77533e-68	>sp|P38153|AP3M_YEAST AP-3 complex subunit mu-311->sp|Q08951|AP3D-3xFLAG_YEAST-758	NA	NA	>sp|P38153|AP3M_YEAST AP-3 complex subunit mu	>sp|Q08951|AP3D-3xFLAG_YEAST	311	758	0	sp|P38153|AP3M_YEAST	sp|Q08951|AP3D-3xFLAG_YEAST	NA_311	NA_758	LLEYSVDLSSQVKQSGVR	KPETIR	NA_311-NA_758	311	758
4949-1-1-1-1-1	L1_20190913_HS_1028_FL_AP3_5.mgf	19512	4	4044.13	1	VQVLSDEPVIEAAPKRK	15	794	>sp|Q08951|AP3D-3xFLAG_YEAST	1878.06	1.97171e-16	1.01878e-32	LLEYSVDLSSQVKQSGVR	13	299	>sp|P38153|AP3M_YEAST AP-3 complex subunit mu	2007.06	3.57378e-18	3.57378e-18	>sp|P38153|AP3M_YEAST AP-3 complex subunit mu-311->sp|Q08951|AP3D-3xFLAG_YEAST-808	NA	NA	>sp|P38153|AP3M_YEAST AP-3 complex subunit mu	>sp|Q08951|AP3D-3xFLAG_YEAST	311	808	0	sp|P38153|AP3M_YEAST	sp|Q08951|AP3D-3xFLAG_YEAST	NA_311	NA_808	LLEYSVDLSSQVKQSGVR	VQVLSDEPVIEAAPKRK	NA_311-NA_808	311	808
1643-1-1-1-1-1	L1_20190913_HS_1028_FL_AP3_6.mgf	8222	4	1866.98	7	LYKGAK	3	466	>sp|P38153|AP3M_YEAST AP-3 complex subunit mu	678.406	0.175752	5.96392e-10	KVSQVDDLK	1	349	>sp|P38153|AP3M_YEAST AP-3 complex subunit mu	1030.57	1.22814e-20	1.22814e-20	>sp|P38153|AP3M_YEAST AP-3 complex subunit mu-349->sp|P38153|AP3M_YEAST AP-3 complex subunit mu-468	NA	NA	>sp|P38153|AP3M_YEAST AP-3 complex subunit mu	>sp|P38153|AP3M_YEAST AP-3 complex subunit mu	349	468	0	sp|P38153|AP3M_YEAST	sp|P38153|AP3M_YEAST	NA_349	NA_468	KVSQVDDLK	LYKGAK	NA_349-NA_468	349	468
2408-2-1-1-1-1	L1_20190913_HS_1028_FL_AP3_4.mgf	12195	4	2546.37	1	KVSQVDDLK	1	349	>sp|P38153|AP3M_YEAST AP-3 complex subunit mu	1030.57	8.03911e-14	5.66349e-24	IASALDTAKVITR	9	8	>sp|P46682|AP3B_YEAST AP-3 complex subunit beta	1357.79	1.71798e-33	1.71798e-33	>sp|P38153|AP3M_YEAST AP-3 complex subunit mu-349->sp|P46682|AP3B_YEAST AP-3 complex subunit beta-16	NA	NA	>sp|P46682|AP3B_YEAST AP-3 complex subunit beta	>sp|P38153|AP3M_YEAST AP-3 complex subunit mu	16	349	0	sp|P46682|AP3B_YEAST	sp|P38153|AP3M_YEAST	NA_16	NA_349	IASALDTAKVITR	KVSQVDDLK	NA_16-NA_349	16	349
2084-1-1-1-1-1	L1_20190913_HS_1028_FL_AP3_4.mgf	11147	4	2405.24	1	KVSQVDDLK	1	349	>sp|P38153|AP3M_YEAST AP-3 complex subunit mu	1030.57	7.84994e-06	1.05039e-18	KLVTDPSAMVR	1	160	>sp|P46682|AP3B_YEAST AP-3 complex subunit beta	1215.66	1.14421e-12	1.14421e-12	>sp|P38153|AP3M_YEAST AP-3 complex subunit mu-349->sp|P46682|AP3B_YEAST AP-3 complex subunit beta-160	NA	NA	>sp|P46682|AP3B_YEAST AP-3 complex subunit beta	>sp|P38153|AP3M_YEAST AP-3 complex subunit mu	160	349	0	sp|P46682|AP3B_YEAST	sp|P38153|AP3M_YEAST	NA_160	NA_349	KLVTDPSAMVR	KVSQVDDLK	NA_160-NA_349	160	349
1126-1-1-1-1-1	L1_20190913_HS_1028_FL_AP3_8.mgf	6719	4	2053.07	1	NPTKHLR	4	482	>sp|P46682|AP3B_YEAST AP-3 complex subunit beta	864.493	5.74706e-08	4.02754e-18	KVSQVDDLK	1	349	>sp|P38153|AP3M_YEAST AP-3 complex subunit mu	1030.57	2.65655e-21	4.39329e-32	>sp|P38153|AP3M_YEAST AP-3 complex subunit mu-349->sp|P46682|AP3B_YEAST AP-3 complex subunit beta-485	NA	NA	>sp|P38153|AP3M_YEAST AP-3 complex subunit mu	>sp|P46682|AP3B_YEAST AP-3 complex subunit beta	349	485	0	sp|P38153|AP3M_YEAST	sp|P46682|AP3B_YEAST	NA_349	NA_485	KVSQVDDLK	NPTKHLR	NA_349-NA_485	349	485
2633-1-1-1-1-1	L1_20190913_HS_1028_FL_AP3_5.mgf	12185	4	2861.39	5	KVSQVDDLK	1	349	>sp|P38153|AP3M_YEAST AP-3 complex subunit mu	1030.57	2.31152e-09	1.69045e-22	KSFSSQSFITNNSAR	1	692	>sp|P46682|AP3B_YEAST AP-3 complex subunit beta	1672.82	4.8323e-31	2.96047e-46	>sp|P38153|AP3M_YEAST AP-3 complex subunit mu-349->sp|P46682|AP3B_YEAST AP-3 complex subunit beta-692	NA	NA	>sp|P38153|AP3M_YEAST AP-3 complex subunit mu	>sp|P46682|AP3B_YEAST AP-3 complex subunit beta	349	692	0	sp|P38153|AP3M_YEAST	sp|P46682|AP3B_YEAST	NA_349	NA_692	KVSQVDDLK	KSFSSQSFITNNSAR	NA_349-NA_692	349	692
2732-1-1-1-1-1	L1_20190913_HS_1028_FL_AP3_5.mgf	12508	4	3574.7	12	KVSQVDDLK	1	349	>sp|P38153|AP3M_YEAST AP-3 complex subunit mu	1030.57	2.73815e-16	4.56789e-27	SFTSSSNAKLTGINDGDSNSISGK	9	707	>sp|P46682|AP3B_YEAST AP-3 complex subunit beta	2386.12	7.03186e-53	2.37651e-69	>sp|P38153|AP3M_YEAST AP-3 complex subunit mu-349->sp|P46682|AP3B_YEAST AP-3 complex subunit beta-715	NA	NA	>sp|P38153|AP3M_YEAST AP-3 complex subunit mu	>sp|P46682|AP3B_YEAST AP-3 complex subunit beta	349	715	0	sp|P38153|AP3M_YEAST	sp|P46682|AP3B_YEAST	NA_349	NA_715	KVSQVDDLK	SFTSSSNAKLTGINDGDSNSISGK	NA_349-NA_715	349	715
1416-1-1-1-1-1	L1_20190913_HS_1028_FL_AP3_3.mgf	9338	4	3912.88	6	KVSQVDDLK	1	349	>sp|P38153|AP3M_YEAST AP-3 complex subunit mu	1030.57	5.0517e-12	1.14303e-25	LTGINDGDSNSISGKGNVNTFTSQNGK	15	716	>sp|P46682|AP3B_YEAST AP-3 complex subunit beta	2724.3	1.70995e-38	7.90217e-58	>sp|P38153|AP3M_YEAST AP-3 complex subunit mu-349->sp|P46682|AP3B_YEAST AP-3 complex subunit beta-730	NA	NA	>sp|P38153|AP3M_YEAST AP-3 complex subunit mu	>sp|P46682|AP3B_YEAST AP-3 complex subunit beta	349	730	0	sp|P38153|AP3M_YEAST	sp|P46682|AP3B_YEAST	NA_349	NA_730	KVSQVDDLK	LTGINDGDSNSISGKGNVNTFTSQNGK	NA_349-NA_730	349	730
1475-1-1-1-1-1	L1_20190913_HS_1028_FL_AP3_3.mgf	9573	4	3065.52	3	KVSQVDDLK	1	349	>sp|P38153|AP3M_YEAST AP-3 complex subunit mu	1030.57	6.92108e-08	3.9457e-20	IVASVDELNKAAESTDSK	10	149	>sp|P47064|AP3S_YEAST AP-3 complex subunit sigma	1875.94	9.03722e-21	4.19079e-44	>sp|P38153|AP3M_YEAST AP-3 complex subunit mu-349->sp|P47064|AP3S_YEAST AP-3 complex subunit sigma-158	NA	NA	>sp|P47064|AP3S_YEAST AP-3 complex subunit sigma	>sp|P38153|AP3M_YEAST AP-3 complex subunit mu	158	349	0	sp|P47064|AP3S_YEAST	sp|P38153|AP3M_YEAST	NA_158	NA_349	IVASVDELNKAAESTDSK	KVSQVDDLK	NA_158-NA_349	158	349
885-1-1-1-1-1	L1_20190913_HS_1028_FL_AP3_4.mgf	6827	4	2322.14	3	KVSQVDDLK	1	349	>sp|P38153|AP3M_YEAST AP-3 complex subunit mu	1030.57	2.06613e-13	4.39004e-23	AAESTDSKIGR	8	159	>sp|P47064|AP3S_YEAST AP-3 complex subunit sigma	1133.57	6.99238e-23	1.02722e-39	>sp|P38153|AP3M_YEAST AP-3 complex subunit mu-349->sp|P47064|AP3S_YEAST AP-3 complex subunit sigma-166	NA	NA	>sp|P47064|AP3S_YEAST AP-3 complex subunit sigma	>sp|P38153|AP3M_YEAST AP-3 complex subunit mu	166	349	0	sp|P47064|AP3S_YEAST	sp|P38153|AP3M_YEAST	NA_166	NA_349	AAESTDSKIGR	KVSQVDDLK	NA_166-NA_349	166	349
2944-1-1-1-1-1	L1_20190913_HS_1028_FL_AP3_5.mgf	13176	4	2002.08	3	DLIKGIR	4	29	>sp|Q08951|AP3D-3xFLAG_YEAST	813.507	2.15091e-14	2.15091e-14	KVSQVDDLK	1	349	>sp|P38153|AP3M_YEAST AP-3 complex subunit mu	1030.57	1.40746e-15	5.75983e-30	>sp|P38153|AP3M_YEAST AP-3 complex subunit mu-349->sp|Q08951|AP3D-3xFLAG_YEAST-32	NA	NA	>sp|Q08951|AP3D-3xFLAG_YEAST	>sp|P38153|AP3M_YEAST AP-3 complex subunit mu	32	349	0	sp|Q08951|AP3D-3xFLAG_YEAST	sp|P38153|AP3M_YEAST	NA_32	NA_349	DLIKGIR	KVSQVDDLK	NA_32-NA_349	32	349
5468-1-1-1-1-1	L1_20190913_HS_1028_FL_AP3_5.mgf	21141	5	4384.98	2	KVSQVDDLK	1	349	>sp|P38153|AP3M_YEAST AP-3 complex subunit mu	1030.57	9.84175e-14	1.85341e-25	FVDDSDTSYEEKEKLDDFENPFEIER	12	696	>sp|Q08951|AP3D-3xFLAG_YEAST	3195.4	6.22052e-42	6.82723e-66	>sp|P38153|AP3M_YEAST AP-3 complex subunit mu-349->sp|Q08951|AP3D-3xFLAG_YEAST-707	NA	NA	>sp|P38153|AP3M_YEAST AP-3 complex subunit mu	>sp|Q08951|AP3D-3xFLAG_YEAST	349	707	0	sp|P38153|AP3M_YEAST	sp|Q08951|AP3D-3xFLAG_YEAST	NA_349	NA_707	KVSQVDDLK	FVDDSDTSYEEKEKLDDFENPFEIER	NA_349-NA_707	349	707
5568-1-1-1-1-1	L1_20190913_HS_1028_FL_AP3_6.mgf	20291	4	3225.55	1	KVSQVDDLK	1	349	>sp|P38153|AP3M_YEAST AP-3 complex subunit mu	1030.57	4.66828e-21	7.40977e-33	EKLDDFENPFEIEREK	2	708	>sp|Q08951|AP3D-3xFLAG_YEAST	2036.97	1.10384e-26	2.89153e-46	>sp|P38153|AP3M_YEAST AP-3 complex subunit mu-349->sp|Q08951|AP3D-3xFLAG_YEAST-709	NA	NA	>sp|P38153|AP3M_YEAST AP-3 complex subunit mu	>sp|Q08951|AP3D-3xFLAG_YEAST	349	709	0	sp|P38153|AP3M_YEAST	sp|Q08951|AP3D-3xFLAG_YEAST	NA_349	NA_709	KVSQVDDLK	EKLDDFENPFEIEREK	NA_349-NA_709	349	709
5351-1-1-1-1-1	L1_20190913_HS_1028_FL_AP3_7.mgf	19412	4	3253.56	5	KVSQVDDLK	1	349	>sp|P38153|AP3M_YEAST AP-3 complex subunit mu	1030.57	1.46995e-18	8.35675e-34	LDDFENPFEIEREKER	14	710	>sp|Q08951|AP3D-3xFLAG_YEAST	2064.98	1.87622e-28	3.4151e-45	>sp|P38153|AP3M_YEAST AP-3 complex subunit mu-349->sp|Q08951|AP3D-3xFLAG_YEAST-723	NA	NA	>sp|P38153|AP3M_YEAST AP-3 complex subunit mu	>sp|Q08951|AP3D-3xFLAG_YEAST	349	723	0	sp|P38153|AP3M_YEAST	sp|Q08951|AP3D-3xFLAG_YEAST	NA_349	NA_723	KVSQVDDLK	LDDFENPFEIEREKER	NA_349-NA_723	349	723
2713-1-1-1-1-1	L1_20190913_HS_1028_FL_AP3_6.mgf	11544	5	3493.6	3	KVSQVDDLK	1	349	>sp|P38153|AP3M_YEAST AP-3 complex subunit mu	1030.57	1.15589e-21	2.86894e-30	MoSNPYYLGEEDEERTKNSK	16	726	>sp|Q08951|AP3D-3xFLAG_YEAST	2305.02	5.27315e-31	9.36477e-57	>sp|P38153|AP3M_YEAST AP-3 complex subunit mu-349->sp|Q08951|AP3D-3xFLAG_YEAST-741	NA	NA	>sp|P38153|AP3M_YEAST AP-3 complex subunit mu	>sp|Q08951|AP3D-3xFLAG_YEAST	349	741	0	sp|P38153|AP3M_YEAST	sp|Q08951|AP3D-3xFLAG_YEAST	NA_349	NA_741	KVSQVDDLK	MoSNPYYLGEEDEERTKNSK	NA_349-NA_741	349	741
2336-1-1-1-1-1	L1_20190913_HS_1028_FL_AP3_4.mgf	11958	4	3023.42	2	KVSQVDDLK	1	349	>sp|P38153|AP3M_YEAST AP-3 complex subunit mu	1030.57	4.22833e-14	2.75614e-25	NSKDLLDLNEEESSDK	3	742	>sp|Q08951|AP3D-3xFLAG_YEAST	1834.84	1.05204e-43	1.2828e-61	>sp|P38153|AP3M_YEAST AP-3 complex subunit mu-349->sp|Q08951|AP3D-3xFLAG_YEAST-744	NA	NA	>sp|P38153|AP3M_YEAST AP-3 complex subunit mu	>sp|Q08951|AP3D-3xFLAG_YEAST	349	744	0	sp|P38153|AP3M_YEAST	sp|Q08951|AP3D-3xFLAG_YEAST	NA_349	NA_744	KVSQVDDLK	NSKDLLDLNEEESSDK	NA_349-NA_744	349	744
3590-1-1-1-1-1	L1_20190913_HS_1028_FL_AP3_5.mgf	15195	4	3418.68	3	KVSQVDDLK	1	349	>sp|P38153|AP3M_YEAST AP-3 complex subunit mu	1030.57	1.58087e-20	1.22571e-33	DLLDLNEEESSDKKPETIR	13	745	>sp|Q08951|AP3D-3xFLAG_YEAST	2230.1	3.60967e-33	1.00157e-47	>sp|P38153|AP3M_YEAST AP-3 complex subunit mu-349->sp|Q08951|AP3D-3xFLAG_YEAST-757	NA	NA	>sp|P38153|AP3M_YEAST AP-3 complex subunit mu	>sp|Q08951|AP3D-3xFLAG_YEAST	349	757	0	sp|P38153|AP3M_YEAST	sp|Q08951|AP3D-3xFLAG_YEAST	NA_349	NA_757	KVSQVDDLK	DLLDLNEEESSDKKPETIR	NA_349-NA_757	349	757
4481-1-1-1-2-1	L1_20190913_HS_1028_FL_AP3_6.mgf	16991	4	3418.68	4	KVSQVDDLK	1	349	>sp|P38153|AP3M_YEAST AP-3 complex subunit mu	1030.57	3.33605e-17	1.029e-27	DLLDLNEEESSDKKPETIR	14	745	>sp|Q08951|AP3D-3xFLAG_YEAST	2230.1	2.93356e-16	1.66763e-31	>sp|P38153|AP3M_YEAST AP-3 complex subunit mu-349->sp|Q08951|AP3D-3xFLAG_YEAST-758	NA	NA	>sp|P38153|AP3M_YEAST AP-3 complex subunit mu	>sp|Q08951|AP3D-3xFLAG_YEAST	349	758	0	sp|P38153|AP3M_YEAST	sp|Q08951|AP3D-3xFLAG_YEAST	NA_349	NA_758	KVSQVDDLK	DLLDLNEEESSDKKPETIR	NA_349-NA_758	349	758
3965-1-1-1-1-1	L1_20190913_HS_1028_FL_AP3_6.mgf	15429	4	3180.68	3	KVSQVDDLK	1	349	>sp|P38153|AP3M_YEAST AP-3 complex subunit mu	1030.57	0.000169106	1.10412e-16	KNRVQVLSDEPVIEAAPK	1	791	>sp|Q08951|AP3D-3xFLAG_YEAST	1992.1	1	6.74631e-17	>sp|P38153|AP3M_YEAST AP-3 complex subunit mu-349->sp|Q08951|AP3D-3xFLAG_YEAST-791	NA	NA	>sp|P38153|AP3M_YEAST AP-3 complex subunit mu	>sp|Q08951|AP3D-3xFLAG_YEAST	349	791	0	sp|P38153|AP3M_YEAST	sp|Q08951|AP3D-3xFLAG_YEAST	NA_349	NA_791	KVSQVDDLK	KNRVQVLSDEPVIEAAPK	NA_349-NA_791	349	791
3824-2-1-1-1-1	L1_20190913_HS_1028_FL_AP3_6.mgf	14998	5	3066.63	1	KVSQVDDLK	1	349	>sp|P38153|AP3M_YEAST AP-3 complex subunit mu	1030.57	1.46353e-22	3.49911e-35	VQVLSDEPVIEAAPKRK	15	794	>sp|Q08951|AP3D-3xFLAG_YEAST	1878.06	2.84651e-19	5.32834e-37	>sp|P38153|AP3M_YEAST AP-3 complex subunit mu-349->sp|Q08951|AP3D-3xFLAG_YEAST-808	NA	NA	>sp|P38153|AP3M_YEAST AP-3 complex subunit mu	>sp|Q08951|AP3D-3xFLAG_YEAST	349	808	0	sp|P38153|AP3M_YEAST	sp|Q08951|AP3D-3xFLAG_YEAST	NA_349	NA_808	KVSQVDDLK	VQVLSDEPVIEAAPKRK	NA_349-NA_808	349	808
2276-1-1-1-1-1	L1_20190913_HS_1028_FL_AP3_5.mgf	10746	4	1946.02	2	DKINLR	2	829	>sp|Q08951|AP3D-3xFLAG_YEAST	757.445	1.71346e-10	2.40542e-18	KVSQVDDLK	1	349	>sp|P38153|AP3M_YEAST AP-3 complex subunit mu	1030.57	6.83627e-24	7.96857e-37	>sp|P38153|AP3M_YEAST AP-3 complex subunit mu-349->sp|Q08951|AP3D-3xFLAG_YEAST-830	NA	NA	>sp|P38153|AP3M_YEAST AP-3 complex subunit mu	>sp|Q08951|AP3D-3xFLAG_YEAST	349	830	0	sp|P38153|AP3M_YEAST	sp|Q08951|AP3D-3xFLAG_YEAST	NA_349	NA_830	KVSQVDDLK	DKINLR	NA_349-NA_830	349	830
3063-1-1-1-1-1	L1_20190913_HS_1028_FL_AP3_6.mgf	12628	5	3276.59	1	KVSQVDDLK	1	349	>sp|P38153|AP3M_YEAST AP-3 complex subunit mu	1030.57	2.10001e-08	1.34541e-20	GSQEEGNLRKEDELELSR	10	856	>sp|Q08951|AP3D-3xFLAG_YEAST	2088.01	1.23631e-08	1.15681e-37	>sp|P38153|AP3M_YEAST AP-3 complex subunit mu-349->sp|Q08951|AP3D-3xFLAG_YEAST-865	NA	NA	>sp|P38153|AP3M_YEAST AP-3 complex subunit mu	>sp|Q08951|AP3D-3xFLAG_YEAST	349	865	0	sp|P38153|AP3M_YEAST	sp|Q08951|AP3D-3xFLAG_YEAST	NA_349	NA_865	KVSQVDDLK	GSQEEGNLRKEDELELSR	NA_349-NA_865	349	865
6419-1-1-1-1-1	L1_20190913_HS_1028_FL_AP3_6.mgf	22863	4	3430.74	1	KVSQVDDLK	1	349	>sp|P38153|AP3M_YEAST AP-3 complex subunit mu	1030.57	6.6681e-12	5.82235e-23	EDELELSRLEANLIVKDEK	16	866	>sp|Q08951|AP3D-3xFLAG_YEAST	2242.17	3.16442e-37	5.00455e-57	>sp|P38153|AP3M_YEAST AP-3 complex subunit mu-349->sp|Q08951|AP3D-3xFLAG_YEAST-881	NA	NA	>sp|P38153|AP3M_YEAST AP-3 complex subunit mu	>sp|Q08951|AP3D-3xFLAG_YEAST	349	881	0	sp|P38153|AP3M_YEAST	sp|Q08951|AP3D-3xFLAG_YEAST	NA_349	NA_881	KVSQVDDLK	EDELELSRLEANLIVKDEK	NA_349-NA_881	349	881
2664-1-1-1-1-1	L1_20190913_HS_1028_FL_AP3_5.mgf	12289	4	2589.27	3	KVSQVDDLK	1	349	>sp|P38153|AP3M_YEAST AP-3 complex subunit mu	1030.57	8.01634e-16	8.01634e-16	AKNSPEPNEFLR	2	915	>sp|Q08951|AP3D-3xFLAG_YEAST	1400.7	1.85376e-29	5.02907e-44	>sp|P38153|AP3M_YEAST AP-3 complex subunit mu-349->sp|Q08951|AP3D-3xFLAG_YEAST-916	NA	NA	>sp|P38153|AP3M_YEAST AP-3 complex subunit mu	>sp|Q08951|AP3D-3xFLAG_YEAST	349	916	0	sp|P38153|AP3M_YEAST	sp|Q08951|AP3D-3xFLAG_YEAST	NA_349	NA_916	KVSQVDDLK	AKNSPEPNEFLR	NA_349-NA_916	349	916
2618-1-1-1-1-1	L1_20190913_HS_1028_FL_AP3_3.mgf	14539	4	4249	2	GCIEYENTGPNFTKK	14	413	>sp|P38153|AP3M_YEAST AP-3 complex subunit mu	1756.81	1.33617e-26	1.19006e-41	IDLQFNVENADPNEIAYKIK	18	358	>sp|P38153|AP3M_YEAST AP-3 complex subunit mu	2333.19	6.40195e-31	3.22118e-47	>sp|P38153|AP3M_YEAST AP-3 complex subunit mu-375->sp|P38153|AP3M_YEAST AP-3 complex subunit mu-426	NA	NA	>sp|P38153|AP3M_YEAST AP-3 complex subunit mu	>sp|P38153|AP3M_YEAST AP-3 complex subunit mu	375	426	0	sp|P38153|AP3M_YEAST	sp|P38153|AP3M_YEAST	NA_375	NA_426	IDLQFNVENADPNEIAYKIK	GCIEYENTGPNFTKK	NA_375-NA_426	375	426
2733-1-1-1-1-1	L1_20190913_HS_1028_FL_AP3_3.mgf	14963	4	3849	26	IASALDTAKVITR	9	8	>sp|P46682|AP3B_YEAST AP-3 complex subunit beta	1357.79	1.04409e-20	2.33053e-41	IDLQFNVENADPNEIAYKIK	18	358	>sp|P38153|AP3M_YEAST AP-3 complex subunit mu	2333.19	1.67961e-32	1.05383e-52	>sp|P38153|AP3M_YEAST AP-3 complex subunit mu-375->sp|P46682|AP3B_YEAST AP-3 complex subunit beta-16	NA	NA	>sp|P46682|AP3B_YEAST AP-3 complex subunit beta	>sp|P38153|AP3M_YEAST AP-3 complex subunit mu	16	375	0	sp|P46682|AP3B_YEAST	sp|P38153|AP3M_YEAST	NA_16	NA_375	IASALDTAKVITR	IDLQFNVENADPNEIAYKIK	NA_16-NA_375	16	375
4190-1-1-1-1-1	L1_20190913_HS_1028_FL_AP3_4.mgf	18231	4	3625.77	1	AAESTDSKIGR	8	159	>sp|P47064|AP3S_YEAST AP-3 complex subunit sigma	1133.57	3.24949e-07	3.86341e-21	IDLQFNVENADPNEIAYKIK	18	358	>sp|P38153|AP3M_YEAST AP-3 complex subunit mu	2333.19	1.05897e-17	1.48907e-39	>sp|P38153|AP3M_YEAST AP-3 complex subunit mu-375->sp|P47064|AP3S_YEAST AP-3 complex subunit sigma-166	NA	NA	>sp|P47064|AP3S_YEAST AP-3 complex subunit sigma	>sp|P38153|AP3M_YEAST AP-3 complex subunit mu	166	375	0	sp|P47064|AP3S_YEAST	sp|P38153|AP3M_YEAST	NA_166	NA_375	AAESTDSKIGR	IDLQFNVENADPNEIAYKIK	NA_166-NA_375	166	375
2741-1-1-1-1-1	L1_20190913_HS_1028_FL_AP3_3.mgf	15006	4	3825.92	1	FYTPVDLPKQK	9	19	>sp|P47064|AP3S_YEAST AP-3 complex subunit sigma	1334.72	3.83983e-12	3.83983e-12	IDLQFNVENADPNEIAYKIK	18	358	>sp|P38153|AP3M_YEAST AP-3 complex subunit mu	2333.19	5.47681e-22	6.17592e-39	>sp|P38153|AP3M_YEAST AP-3 complex subunit mu-375->sp|P47064|AP3S_YEAST AP-3 complex subunit sigma-27	NA	NA	>sp|P47064|AP3S_YEAST AP-3 complex subunit sigma	>sp|P38153|AP3M_YEAST AP-3 complex subunit mu	27	375	0	sp|P47064|AP3S_YEAST	sp|P38153|AP3M_YEAST	NA_27	NA_375	FYTPVDLPKQK	IDLQFNVENADPNEIAYKIK	NA_27-NA_375	27	375
5603-1-1-1-1-1	L1_20190913_HS_1028_FL_AP3_5.mgf	21561	5	4796.23	1	MoSNPYYLGEEDEERTKNSK	16	726	>sp|Q08951|AP3D-3xFLAG_YEAST	2305.02	0.00105959	3.13791e-20	IDLQFNVENADPNEIAYKIK	18	358	>sp|P38153|AP3M_YEAST AP-3 complex subunit mu	2333.19	7.58373e-07	8.26361e-21	>sp|P38153|AP3M_YEAST AP-3 complex subunit mu-375->sp|Q08951|AP3D-3xFLAG_YEAST-741	NA	NA	>sp|P38153|AP3M_YEAST AP-3 complex subunit mu	>sp|Q08951|AP3D-3xFLAG_YEAST	375	741	0	sp|P38153|AP3M_YEAST	sp|Q08951|AP3D-3xFLAG_YEAST	NA_375	NA_741	IDLQFNVENADPNEIAYKIK	MoSNPYYLGEEDEERTKNSK	NA_375-NA_741	375	741
4193-1-1-1-1-1	L1_20190913_HS_1028_FL_AP3_4.mgf	18243	4	3233.63	1	KPETIR	1	758	>sp|Q08951|AP3D-3xFLAG_YEAST	742.434	9.10723e-05	2.58187e-12	IDLQFNVENADPNEIAYKIK	18	358	>sp|P38153|AP3M_YEAST AP-3 complex subunit mu	2333.19	2.22766e-44	3.13243e-66	>sp|P38153|AP3M_YEAST AP-3 complex subunit mu-375->sp|Q08951|AP3D-3xFLAG_YEAST-758	NA	NA	>sp|P38153|AP3M_YEAST AP-3 complex subunit mu	>sp|Q08951|AP3D-3xFLAG_YEAST	375	758	0	sp|P38153|AP3M_YEAST	sp|Q08951|AP3D-3xFLAG_YEAST	NA_375	NA_758	IDLQFNVENADPNEIAYKIK	KPETIR	NA_375-NA_758	375	758
4809-1-1-1-1-1	L1_20190913_HS_1028_FL_AP3_4.mgf	20153	4	4493.24	5	YKTQTGNFQVR	2	472	>sp|P38153|AP3M_YEAST AP-3 complex subunit mu	1340.68	6.61642e-15	2.24027e-31	FENSIIMGQGQWIFDKSTATGTVPVLR	16	386	>sp|P38153|AP3M_YEAST AP-3 complex subunit mu	2994.53	8.16174e-32	2.45219e-48	>sp|P38153|AP3M_YEAST AP-3 complex subunit mu-401->sp|P38153|AP3M_YEAST AP-3 complex subunit mu-473	NA	NA	>sp|P38153|AP3M_YEAST AP-3 complex subunit mu	>sp|P38153|AP3M_YEAST AP-3 complex subunit mu	401	473	0	sp|P38153|AP3M_YEAST	sp|P38153|AP3M_YEAST	NA_401	NA_473	FENSIIMGQGQWIFDKSTATGTVPVLR	YKTQTGNFQVR	NA_401-NA_473	401	473
2907-2-1-1-1-1	L1_20190913_HS_1028_FL_AP3_3.mgf	15629	4	4511.33	3	IASALDTAKVITR	9	8	>sp|P46682|AP3B_YEAST AP-3 complex subunit beta	1357.79	5.49567e-17	5.49567e-17	FENSIIMGQGQWIFDKSTATGTVPVLR	16	386	>sp|P38153|AP3M_YEAST AP-3 complex subunit mu	2994.53	7.03735e-54	3.83756e-60	>sp|P38153|AP3M_YEAST AP-3 complex subunit mu-401->sp|P46682|AP3B_YEAST AP-3 complex subunit beta-16	NA	NA	>sp|P46682|AP3B_YEAST AP-3 complex subunit beta	>sp|P38153|AP3M_YEAST AP-3 complex subunit mu	16	401	0	sp|P46682|AP3B_YEAST	sp|P38153|AP3M_YEAST	NA_16	NA_401	IASALDTAKVITR	FENSIIMGQGQWIFDKSTATGTVPVLR	NA_16-NA_401	16	401
6802-1-1-1-1-1	L1_20190913_HS_1028_FL_AP3_6.mgf	24016	4	4338.09	1	GCIEYENTGPNFTKK	14	413	>sp|P38153|AP3M_YEAST AP-3 complex subunit mu	1756.81	5.96427e-16	5.96427e-16	ELKYYVASAHFPENVVIMoAVK	3	414	>sp|P46682|AP3B_YEAST AP-3 complex subunit beta	2423.26	7.65396e-11	1.42687e-28	>sp|P38153|AP3M_YEAST AP-3 complex subunit mu-426->sp|P46682|AP3B_YEAST AP-3 complex subunit beta-416	NA	NA	>sp|P46682|AP3B_YEAST AP-3 complex subunit beta	>sp|P38153|AP3M_YEAST AP-3 complex subunit mu	416	426	0	sp|P46682|AP3B_YEAST	sp|P38153|AP3M_YEAST	NA_416	NA_426	ELKYYVASAHFPENVVIMoAVK	GCIEYENTGPNFTKK	NA_416-NA_426	416	426
2420-1-1-1-1-1	L1_20190913_HS_1028_FL_AP3_4.mgf	12234	4	3587.63	4	KSFSSQSFITNNSAR	1	692	>sp|P46682|AP3B_YEAST AP-3 complex subunit beta	1672.82	6.50258e-32	6.50258e-32	GCIEYENTGPNFTKK	14	413	>sp|P38153|AP3M_YEAST AP-3 complex subunit mu	1756.81	1.63923e-17	5.509e-35	>sp|P38153|AP3M_YEAST AP-3 complex subunit mu-426->sp|P46682|AP3B_YEAST AP-3 complex subunit beta-692	NA	NA	>sp|P38153|AP3M_YEAST AP-3 complex subunit mu	>sp|P46682|AP3B_YEAST AP-3 complex subunit beta	426	692	0	sp|P38153|AP3M_YEAST	sp|P46682|AP3B_YEAST	NA_426	NA_692	GCIEYENTGPNFTKK	KSFSSQSFITNNSAR	NA_426-NA_692	426	692
1768-2-1-1-1-1	L1_20190913_HS_1028_FL_AP3_4.mgf	10070	4	3606.54	3	FVDDSDTSYEEKEK	12	696	>sp|Q08951|AP3D-3xFLAG_YEAST	1690.72	2.31612e-30	2.57405e-44	GCIEYENTGPNFTKK	14	413	>sp|P38153|AP3M_YEAST AP-3 complex subunit mu	1756.81	5.31278e-32	7.73474e-46	>sp|P38153|AP3M_YEAST AP-3 complex subunit mu-426->sp|Q08951|AP3D-3xFLAG_YEAST-707	NA	NA	>sp|P38153|AP3M_YEAST AP-3 complex subunit mu	>sp|Q08951|AP3D-3xFLAG_YEAST	426	707	0	sp|P38153|AP3M_YEAST	sp|Q08951|AP3D-3xFLAG_YEAST	NA_426	NA_707	GCIEYENTGPNFTKK	FVDDSDTSYEEKEK	NA_426-NA_707	426	707
5840-1-1-1-1-1	L1_20190913_HS_1028_FL_AP3_7.mgf	20897	5	3979.81	1	GCIEYENTGPNFTKK	14	413	>sp|P38153|AP3M_YEAST AP-3 complex subunit mu	1756.81	2.30142e-16	3.15863e-32	LDDFENPFEIEREKER	14	710	>sp|Q08951|AP3D-3xFLAG_YEAST	2064.98	6.34477e-07	8.25892e-19	>sp|P38153|AP3M_YEAST AP-3 complex subunit mu-426->sp|Q08951|AP3D-3xFLAG_YEAST-723	NA	NA	>sp|P38153|AP3M_YEAST AP-3 complex subunit mu	>sp|Q08951|AP3D-3xFLAG_YEAST	426	723	0	sp|P38153|AP3M_YEAST	sp|Q08951|AP3D-3xFLAG_YEAST	NA_426	NA_723	GCIEYENTGPNFTKK	LDDFENPFEIEREKER	NA_426-NA_723	426	723
3726-1-1-1-2-1	L1_20190913_HS_1028_FL_AP3_6.mgf	14694	5	4203.84	1	GCIEYENTGPNFTKK	14	413	>sp|P38153|AP3M_YEAST AP-3 complex subunit mu	1756.81	3.81352e-22	3.63693e-39	MSNPYYLGEEDEERTKNSK	16	726	>sp|Q08951|AP3D-3xFLAG_YEAST	2289.02	0.0389392	1.42587e-24	>sp|P38153|AP3M_YEAST AP-3 complex subunit mu-426->sp|Q08951|AP3D-3xFLAG_YEAST-741	NA	NA	>sp|P38153|AP3M_YEAST AP-3 complex subunit mu	>sp|Q08951|AP3D-3xFLAG_YEAST	426	741	0	sp|P38153|AP3M_YEAST	sp|Q08951|AP3D-3xFLAG_YEAST	NA_426	NA_741	GCIEYENTGPNFTKK	MSNPYYLGEEDEERTKNSK	NA_426-NA_741	426	741
2255-1-1-1-1-1	L1_20190913_HS_1028_FL_AP3_5.mgf	10677	4	2657.25	1	KPETIR	1	758	>sp|Q08951|AP3D-3xFLAG_YEAST	742.434	9.3631e-05	3.82598e-11	GCIEYENTGPNFTKK	14	413	>sp|P38153|AP3M_YEAST AP-3 complex subunit mu	1756.81	5.40653e-34	1.20007e-46	>sp|P38153|AP3M_YEAST AP-3 complex subunit mu-426->sp|Q08951|AP3D-3xFLAG_YEAST-758	NA	NA	>sp|P38153|AP3M_YEAST AP-3 complex subunit mu	>sp|Q08951|AP3D-3xFLAG_YEAST	426	758	0	sp|P38153|AP3M_YEAST	sp|Q08951|AP3D-3xFLAG_YEAST	NA_426	NA_758	GCIEYENTGPNFTKK	KPETIR	NA_426-NA_758	426	758
2950-1-1-1-1-1	L1_20190913_HS_1028_FL_AP3_5.mgf	13195	4	2672.26	5	DKINLR	2	829	>sp|Q08951|AP3D-3xFLAG_YEAST	757.445	0.000124655	1.47119e-11	GCIEYENTGPNFTKK	14	413	>sp|P38153|AP3M_YEAST AP-3 complex subunit mu	1756.81	4.39542e-31	5.90245e-46	>sp|P38153|AP3M_YEAST AP-3 complex subunit mu-426->sp|Q08951|AP3D-3xFLAG_YEAST-830	NA	NA	>sp|P38153|AP3M_YEAST AP-3 complex subunit mu	>sp|Q08951|AP3D-3xFLAG_YEAST	426	830	0	sp|P38153|AP3M_YEAST	sp|Q08951|AP3D-3xFLAG_YEAST	NA_426	NA_830	GCIEYENTGPNFTKK	DKINLR	NA_426-NA_830	426	830
2431-1-1-1-1-1	L1_20190913_HS_1028_FL_AP3_4.mgf	12270	4	3315.52	1	AKNSPEPNEFLR	2	915	>sp|Q08951|AP3D-3xFLAG_YEAST	1400.7	2.23097e-20	2.21745e-35	GCIEYENTGPNFTKK	14	413	>sp|P38153|AP3M_YEAST AP-3 complex subunit mu	1756.81	7.61985e-36	2.45712e-54	>sp|P38153|AP3M_YEAST AP-3 complex subunit mu-426->sp|Q08951|AP3D-3xFLAG_YEAST-916	NA	NA	>sp|P38153|AP3M_YEAST AP-3 complex subunit mu	>sp|Q08951|AP3D-3xFLAG_YEAST	426	916	0	sp|P38153|AP3M_YEAST	sp|Q08951|AP3D-3xFLAG_YEAST	NA_426	NA_916	GCIEYENTGPNFTKK	AKNSPEPNEFLR	NA_426-NA_916	426	916
3145-1-1-1-1-1	L1_20190913_HS_1028_FL_AP3_5.mgf	13808	4	2281.24	1	NTKLYK	3	463	>sp|P38153|AP3M_YEAST AP-3 complex subunit mu	765.438	0.000106605	1.03286e-15	IASALDTAKVITR	9	8	>sp|P46682|AP3B_YEAST AP-3 complex subunit beta	1357.79	1.9979e-30	1.63306e-51	>sp|P38153|AP3M_YEAST AP-3 complex subunit mu-465->sp|P46682|AP3B_YEAST AP-3 complex subunit beta-16	NA	NA	>sp|P46682|AP3B_YEAST AP-3 complex subunit beta	>sp|P38153|AP3M_YEAST AP-3 complex subunit mu	16	465	0	sp|P46682|AP3B_YEAST	sp|P38153|AP3M_YEAST	NA_16	NA_465	IASALDTAKVITR	NTKLYK	NA_16-NA_465	16	465
1996-1-1-1-1-1	L1_20190913_HS_1028_FL_AP3_4.mgf	10864	4	2799.39	1	NTKLYK	3	463	>sp|P38153|AP3M_YEAST AP-3 complex subunit mu	765.438	1.25352e-06	1.12032e-15	IVASVDELNKAAESTDSK	10	149	>sp|P47064|AP3S_YEAST AP-3 complex subunit sigma	1875.94	5.51488e-41	7.86615e-63	>sp|P38153|AP3M_YEAST AP-3 complex subunit mu-465->sp|P47064|AP3S_YEAST AP-3 complex subunit sigma-158	NA	NA	>sp|P47064|AP3S_YEAST AP-3 complex subunit sigma	>sp|P38153|AP3M_YEAST AP-3 complex subunit mu	158	465	0	sp|P47064|AP3S_YEAST	sp|P38153|AP3M_YEAST	NA_158	NA_465	IVASVDELNKAAESTDSK	NTKLYK	NA_158-NA_465	158	465
3047-1-1-1-1-1	L1_20190913_HS_1028_FL_AP3_5.mgf	13499	4	2758.29	1	NTKLYK	3	463	>sp|P38153|AP3M_YEAST AP-3 complex subunit mu	765.438	1.73247e-10	6.94468e-20	NSKDLLDLNEEESSDK	3	742	>sp|Q08951|AP3D-3xFLAG_YEAST	1834.84	7.00808e-33	2.32683e-49	>sp|P38153|AP3M_YEAST AP-3 complex subunit mu-465->sp|Q08951|AP3D-3xFLAG_YEAST-744	NA	NA	>sp|P38153|AP3M_YEAST AP-3 complex subunit mu	>sp|Q08951|AP3D-3xFLAG_YEAST	465	744	0	sp|P38153|AP3M_YEAST	sp|Q08951|AP3D-3xFLAG_YEAST	NA_465	NA_744	NTKLYK	NSKDLLDLNEEESSDK	NA_465-NA_744	465	744
2426-1-1-1-1-1	L1_20190913_HS_1028_FL_AP3_4.mgf	12254	4	2673.41	2	NTKLYK	3	463	>sp|P38153|AP3M_YEAST AP-3 complex subunit mu	765.438	1.26275e-06	1.85336e-16	VQVLSDEPVIEAAPKR	15	794	>sp|Q08951|AP3D-3xFLAG_YEAST	1749.96	1.46623e-35	1.2032e-53	>sp|P38153|AP3M_YEAST AP-3 complex subunit mu-465->sp|Q08951|AP3D-3xFLAG_YEAST-808	NA	NA	>sp|P38153|AP3M_YEAST AP-3 complex subunit mu	>sp|Q08951|AP3D-3xFLAG_YEAST	465	808	0	sp|P38153|AP3M_YEAST	sp|Q08951|AP3D-3xFLAG_YEAST	NA_465	NA_808	NTKLYK	VQVLSDEPVIEAAPKR	NA_465-NA_808	465	808
1043-1-1-1-2-1	L1_20190913_HS_1028_FL_AP3_5.mgf	6498	4	1935.84	2	NTKLYK	3	463	>sp|P38153|AP3M_YEAST AP-3 complex subunit mu	765.438	2.58732e-06	1.47829e-14	DYKDDDDK	3	941	>sp|Q08951|AP3D-3xFLAG_YEAST	1012.4	2.31672e-11	7.35432e-21	>sp|P38153|AP3M_YEAST AP-3 complex subunit mu-465->sp|Q08951|AP3D-3xFLAG_YEAST-943	NA	NA	>sp|P38153|AP3M_YEAST AP-3 complex subunit mu	>sp|Q08951|AP3D-3xFLAG_YEAST	465	943	0	sp|P38153|AP3M_YEAST	sp|Q08951|AP3D-3xFLAG_YEAST	NA_465	NA_943	NTKLYK	DYKDDDDK	NA_465-NA_943	465	943
2888-1-1-1-1-1	L1_20190913_HS_1028_FL_AP3_5.mgf	12996	4	2194.21	3	LYKGAK	3	466	>sp|P38153|AP3M_YEAST AP-3 complex subunit mu	678.406	0.200369	2.21497e-11	IASALDTAKVITR	9	8	>sp|P46682|AP3B_YEAST AP-3 complex subunit beta	1357.79	9.60997e-29	7.8565e-49	>sp|P38153|AP3M_YEAST AP-3 complex subunit mu-468->sp|P46682|AP3B_YEAST AP-3 complex subunit beta-16	NA	NA	>sp|P46682|AP3B_YEAST AP-3 complex subunit beta	>sp|P38153|AP3M_YEAST AP-3 complex subunit mu	16	468	0	sp|P46682|AP3B_YEAST	sp|P38153|AP3M_YEAST	NA_16	NA_468	IASALDTAKVITR	LYKGAK	NA_16-NA_468	16	468
1275-1-1-1-1-1	L1_20190913_HS_1028_FL_AP3_5.mgf	7252	4	2230.1	1	LYKGAK	3	466	>sp|P38153|AP3M_YEAST AP-3 complex subunit mu	678.406	0.000111903	1.38529e-14	GNVNTFTSQNGKK	12	731	>sp|P46682|AP3B_YEAST AP-3 complex subunit beta	1393.69	7.50173e-20	7.70225e-33	>sp|P38153|AP3M_YEAST AP-3 complex subunit mu-468->sp|P46682|AP3B_YEAST AP-3 complex subunit beta-742	NA	NA	>sp|P38153|AP3M_YEAST AP-3 complex subunit mu	>sp|P46682|AP3B_YEAST AP-3 complex subunit beta	468	742	0	sp|P38153|AP3M_YEAST	sp|P46682|AP3B_YEAST	NA_468	NA_742	LYKGAK	GNVNTFTSQNGKK	NA_468-NA_742	468	742
1816-1-1-1-1-1	L1_20190913_HS_1028_FL_AP3_4.mgf	10253	4	2712.35	2	LYKGAK	3	466	>sp|P38153|AP3M_YEAST AP-3 complex subunit mu	678.406	7.06193e-05	1.92016e-17	IVASVDELNKAAESTDSK	10	149	>sp|P47064|AP3S_YEAST AP-3 complex subunit sigma	1875.94	5.59908e-42	1.28725e-64	>sp|P38153|AP3M_YEAST AP-3 complex subunit mu-468->sp|P47064|AP3S_YEAST AP-3 complex subunit sigma-158	NA	NA	>sp|P47064|AP3S_YEAST AP-3 complex subunit sigma	>sp|P38153|AP3M_YEAST AP-3 complex subunit mu	158	468	0	sp|P47064|AP3S_YEAST	sp|P38153|AP3M_YEAST	NA_158	NA_468	IVASVDELNKAAESTDSK	LYKGAK	NA_158-NA_468	158	468
1063-1-1-1-1-1	L1_20190913_HS_1028_FL_AP3_5.mgf	6561	4	1969.98	1	LYKGAK	3	466	>sp|P38153|AP3M_YEAST AP-3 complex subunit mu	678.406	0.000114776	4.09083e-15	AAESTDSKIGR	8	159	>sp|P47064|AP3S_YEAST AP-3 complex subunit sigma	1133.57	1.81137e-31	1.0052e-44	>sp|P38153|AP3M_YEAST AP-3 complex subunit mu-468->sp|P47064|AP3S_YEAST AP-3 complex subunit sigma-166	NA	NA	>sp|P47064|AP3S_YEAST AP-3 complex subunit sigma	>sp|P38153|AP3M_YEAST AP-3 complex subunit mu	166	468	0	sp|P47064|AP3S_YEAST	sp|P38153|AP3M_YEAST	NA_166	NA_468	AAESTDSKIGR	LYKGAK	NA_166-NA_468	166	468
1648-1-1-1-1-1	L1_20190913_HS_1028_FL_AP3_5.mgf	8479	4	2527.13	1	LYKGAK	3	466	>sp|P38153|AP3M_YEAST AP-3 complex subunit mu	678.406	0.00553925	5.81455e-12	FVDDSDTSYEEKEK	12	696	>sp|Q08951|AP3D-3xFLAG_YEAST	1690.72	7.7368e-26	2.40112e-46	>sp|P38153|AP3M_YEAST AP-3 complex subunit mu-468->sp|Q08951|AP3D-3xFLAG_YEAST-707	NA	NA	>sp|P38153|AP3M_YEAST AP-3 complex subunit mu	>sp|Q08951|AP3D-3xFLAG_YEAST	468	707	0	sp|P38153|AP3M_YEAST	sp|Q08951|AP3D-3xFLAG_YEAST	NA_468	NA_707	LYKGAK	FVDDSDTSYEEKEK	NA_468-NA_707	468	707
2751-1-1-1-1-1	L1_20190913_HS_1028_FL_AP3_5.mgf	12566	4	2671.26	1	LYKGAK	3	466	>sp|P38153|AP3M_YEAST AP-3 complex subunit mu	678.406	0.00607782	8.299e-12	NSKDLLDLNEEESSDK	3	742	>sp|Q08951|AP3D-3xFLAG_YEAST	1834.84	6.14509e-33	2.00105e-50	>sp|P38153|AP3M_YEAST AP-3 complex subunit mu-468->sp|Q08951|AP3D-3xFLAG_YEAST-744	NA	NA	>sp|P38153|AP3M_YEAST AP-3 complex subunit mu	>sp|Q08951|AP3D-3xFLAG_YEAST	468	744	0	sp|P38153|AP3M_YEAST	sp|Q08951|AP3D-3xFLAG_YEAST	NA_468	NA_744	LYKGAK	NSKDLLDLNEEESSDK	NA_468-NA_744	468	744
3999-1-1-1-1-1	L1_20190913_HS_1028_FL_AP3_6.mgf	15531	5	3066.52	1	LYKGAK	3	466	>sp|P38153|AP3M_YEAST AP-3 complex subunit mu	678.406	0.00210969	3.54807e-10	DLLDLNEEESSDKKPETIR	13	745	>sp|Q08951|AP3D-3xFLAG_YEAST	2230.1	4.98173e-27	4.98173e-27	>sp|P38153|AP3M_YEAST AP-3 complex subunit mu-468->sp|Q08951|AP3D-3xFLAG_YEAST-757	NA	NA	>sp|P38153|AP3M_YEAST AP-3 complex subunit mu	>sp|Q08951|AP3D-3xFLAG_YEAST	468	757	0	sp|P38153|AP3M_YEAST	sp|Q08951|AP3D-3xFLAG_YEAST	NA_468	NA_757	LYKGAK	DLLDLNEEESSDKKPETIR	NA_468-NA_757	468	757
1012-1-1-1-1-1	L1_20190913_HS_1028_FL_AP3_6.mgf	6254	4	1578.85	2	LYKGAK	3	466	>sp|P38153|AP3M_YEAST AP-3 complex subunit mu	678.406	5.25435e-09	1.76031e-18	KPETIR	1	758	>sp|Q08951|AP3D-3xFLAG_YEAST	742.434	3.84253e-11	1.20781e-17	>sp|P38153|AP3M_YEAST AP-3 complex subunit mu-468->sp|Q08951|AP3D-3xFLAG_YEAST-758	NA	NA	>sp|P38153|AP3M_YEAST AP-3 complex subunit mu	>sp|Q08951|AP3D-3xFLAG_YEAST	468	758	0	sp|P38153|AP3M_YEAST	sp|Q08951|AP3D-3xFLAG_YEAST	NA_468	NA_758	LYKGAK	KPETIR	NA_468-NA_758	468	758
2204-1-1-1-1-1	L1_20190913_HS_1028_FL_AP3_6.mgf	9962	4	1593.86	2	LYKGAK	3	466	>sp|P38153|AP3M_YEAST AP-3 complex subunit mu	678.406	2.14333e-08	1.55308e-18	DKINLR	2	829	>sp|Q08951|AP3D-3xFLAG_YEAST	757.445	1.26159e-14	1.15581e-21	>sp|P38153|AP3M_YEAST AP-3 complex subunit mu-468->sp|Q08951|AP3D-3xFLAG_YEAST-830	NA	NA	>sp|P38153|AP3M_YEAST AP-3 complex subunit mu	>sp|Q08951|AP3D-3xFLAG_YEAST	468	830	0	sp|P38153|AP3M_YEAST	sp|Q08951|AP3D-3xFLAG_YEAST	NA_468	NA_830	LYKGAK	DKINLR	NA_468-NA_830	468	830
2355-1-1-1-1-1	L1_20190913_HS_1028_FL_AP3_5.mgf	10998	4	2237.12	1	LYKGAK	3	466	>sp|P38153|AP3M_YEAST AP-3 complex subunit mu	678.406	1	3.01974e-11	AKNSPEPNEFLR	2	915	>sp|Q08951|AP3D-3xFLAG_YEAST	1400.7	2.57722e-32	2.22507e-47	>sp|P38153|AP3M_YEAST AP-3 complex subunit mu-468->sp|Q08951|AP3D-3xFLAG_YEAST-916	NA	NA	>sp|P38153|AP3M_YEAST AP-3 complex subunit mu	>sp|Q08951|AP3D-3xFLAG_YEAST	468	916	0	sp|P38153|AP3M_YEAST	sp|Q08951|AP3D-3xFLAG_YEAST	NA_468	NA_916	LYKGAK	AKNSPEPNEFLR	NA_468-NA_916	468	916
760-1-1-1-2-1	L1_20190913_HS_1028_FL_AP3_5.mgf	5548	4	1848.81	1	LYKGAK	3	466	>sp|P38153|AP3M_YEAST AP-3 complex subunit mu	678.406	0.00731248	4.12782e-10	DYKDDDDK	3	941	>sp|Q08951|AP3D-3xFLAG_YEAST	1012.4	1.77196e-15	4.29513e-24	>sp|P38153|AP3M_YEAST AP-3 complex subunit mu-468->sp|Q08951|AP3D-3xFLAG_YEAST-943	NA	NA	>sp|P38153|AP3M_YEAST AP-3 complex subunit mu	>sp|Q08951|AP3D-3xFLAG_YEAST	468	943	0	sp|P38153|AP3M_YEAST	sp|Q08951|AP3D-3xFLAG_YEAST	NA_468	NA_943	LYKGAK	DYKDDDDK	NA_468-NA_943	468	943
7218-1-1-1-1-1	L1_20190913_HS_1028_FL_AP3_6.mgf	25275	4	3691.79	7	YKTQTGNFQVR	2	472	>sp|P38153|AP3M_YEAST AP-3 complex subunit mu	1340.68	2.46854e-06	1.35485e-23	YFSVINKLNYWCLASTSK	7	65	>sp|P38153|AP3M_YEAST AP-3 complex subunit mu	2193.09	1.12903e-12	1.3917e-25	>sp|P38153|AP3M_YEAST AP-3 complex subunit mu-473->sp|P38153|AP3M_YEAST AP-3 complex subunit mu-71	NA	NA	>sp|P38153|AP3M_YEAST AP-3 complex subunit mu	>sp|P38153|AP3M_YEAST AP-3 complex subunit mu	473	71	0	sp|P38153|AP3M_YEAST	sp|P38153|AP3M_YEAST	NA_473	NA_71	YKTQTGNFQVR	YFSVINKLNYWCLASTSK	NA_473-NA_71	473	71
3520-1-1-1-1-1	L1_20190913_HS_1028_FL_AP3_4.mgf	16070	4	2969.56	2	IASALDTAKVITR	9	8	>sp|P46682|AP3B_YEAST AP-3 complex subunit beta	1357.79	1.17178e-27	1.28283e-46	YKTQTGNFQVRL	2	472	>sp|P38153|AP3M_YEAST AP-3 complex subunit mu	1453.77	2.94053e-15	2.16911e-29	>sp|P38153|AP3M_YEAST AP-3 complex subunit mu-473->sp|P46682|AP3B_YEAST AP-3 complex subunit beta-16	NA	NA	>sp|P46682|AP3B_YEAST AP-3 complex subunit beta	>sp|P38153|AP3M_YEAST AP-3 complex subunit mu	16	473	0	sp|P46682|AP3B_YEAST	sp|P38153|AP3M_YEAST	NA_16	NA_473	IASALDTAKVITR	YKTQTGNFQVRL	NA_16-NA_473	16	473
4964-1-1-1-1-1	L1_20190913_HS_1028_FL_AP3_7.mgf	18214	4	3217.52	1	YKTQTGNFQVR	2	472	>sp|P38153|AP3M_YEAST AP-3 complex subunit mu	1340.68	2.71957e-07	2.37463e-18	SHNETPEKLDQFFK	8	36	>sp|Q08951|AP3D-3xFLAG_YEAST	1718.83	0.0284111	1.86971e-14	>sp|P38153|AP3M_YEAST AP-3 complex subunit mu-473->sp|Q08951|AP3D-3xFLAG_YEAST-43	NA	NA	>sp|Q08951|AP3D-3xFLAG_YEAST	>sp|P38153|AP3M_YEAST AP-3 complex subunit mu	43	473	0	sp|Q08951|AP3D-3xFLAG_YEAST	sp|P38153|AP3M_YEAST	NA_43	NA_473	SHNETPEKLDQFFK	YKTQTGNFQVR	NA_43-NA_473	43	473
5516-2-1-1-1-1	L1_20190913_HS_1028_FL_AP3_7.mgf	19913	4	3563.68	1	YKTQTGNFQVR	2	472	>sp|P38153|AP3M_YEAST AP-3 complex subunit mu	1340.68	6.63865e-24	7.19821e-39	LDDFENPFEIEREKER	14	710	>sp|Q08951|AP3D-3xFLAG_YEAST	2064.98	4.6273e-12	2.21917e-23	>sp|P38153|AP3M_YEAST AP-3 complex subunit mu-473->sp|Q08951|AP3D-3xFLAG_YEAST-723	NA	NA	>sp|P38153|AP3M_YEAST AP-3 complex subunit mu	>sp|Q08951|AP3D-3xFLAG_YEAST	473	723	0	sp|P38153|AP3M_YEAST	sp|Q08951|AP3D-3xFLAG_YEAST	NA_473	NA_723	YKTQTGNFQVR	LDDFENPFEIEREKER	NA_473-NA_723	473	723
4689-2-1-1-2-1	L1_20190913_HS_1028_FL_AP3_6.mgf	17619	4	3728.8	3	YKTQTGNFQVR	2	472	>sp|P38153|AP3M_YEAST AP-3 complex subunit mu	1340.68	4.73629e-15	2.27841e-29	DLLDLNEEESSDKKPETIR	14	745	>sp|Q08951|AP3D-3xFLAG_YEAST	2230.1	9.31551e-05	3.84553e-24	>sp|P38153|AP3M_YEAST AP-3 complex subunit mu-473->sp|Q08951|AP3D-3xFLAG_YEAST-758	NA	NA	>sp|P38153|AP3M_YEAST AP-3 complex subunit mu	>sp|Q08951|AP3D-3xFLAG_YEAST	473	758	0	sp|P38153|AP3M_YEAST	sp|Q08951|AP3D-3xFLAG_YEAST	NA_473	NA_758	YKTQTGNFQVR	DLLDLNEEESSDKKPETIR	NA_473-NA_758	473	758
4977-1-1-1-1-1	L1_20190913_HS_1028_FL_AP3_8.mgf	19497	4	3471.68	1	LNYWCLASTSKSK	11	72	>sp|P38153|AP3M_YEAST AP-3 complex subunit mu	1556.77	5.07595e-16	1.38309e-31	AGKNDYHEELLDILK	3	183	>sp|P46682|AP3B_YEAST AP-3 complex subunit beta	1756.9	0.000352569	2.87004e-26	>sp|P38153|AP3M_YEAST AP-3 complex subunit mu-82->sp|P46682|AP3B_YEAST AP-3 complex subunit beta-185	NA	NA	>sp|P46682|AP3B_YEAST AP-3 complex subunit beta	>sp|P38153|AP3M_YEAST AP-3 complex subunit mu	185	82	0	sp|P46682|AP3B_YEAST	sp|P38153|AP3M_YEAST	NA_185	NA_82	AGKNDYHEELLDILK	LNYWCLASTSKSK	NA_185-NA_82	185	82
4811-1-1-1-1-1	L1_20190913_HS_1028_FL_AP3_8.mgf	18987	5	3360.63	1	LNYWCLASTSKSK	11	72	>sp|P38153|AP3M_YEAST AP-3 complex subunit mu	1556.77	2.06267e-25	6.55145e-35	LETHTPEIKEFFR	9	648	>sp|P46682|AP3B_YEAST AP-3 complex subunit beta	1645.85	3.77637e-09	3.31032e-31	>sp|P38153|AP3M_YEAST AP-3 complex subunit mu-82->sp|P46682|AP3B_YEAST AP-3 complex subunit beta-656	NA	NA	>sp|P46682|AP3B_YEAST AP-3 complex subunit beta	>sp|P38153|AP3M_YEAST AP-3 complex subunit mu	656	82	0	sp|P46682|AP3B_YEAST	sp|P38153|AP3M_YEAST	NA_656	NA_82	LETHTPEIKEFFR	LNYWCLASTSKSK	NA_656-NA_82	656	82
3087-1-1-1-1-1	L1_20190913_HS_1028_FL_AP3_4.mgf	14657	4	4101.89	1	LNYWCLASTSKSK	11	72	>sp|P38153|AP3M_YEAST AP-3 complex subunit mu	1556.77	8.4588e-11	5.32609e-26	SFTSSSNAKLTGINDGDSNSISGK	9	707	>sp|P46682|AP3B_YEAST AP-3 complex subunit beta	2386.12	4.77199e-31	1.06037e-52	>sp|P38153|AP3M_YEAST AP-3 complex subunit mu-82->sp|P46682|AP3B_YEAST AP-3 complex subunit beta-715	NA	NA	>sp|P46682|AP3B_YEAST AP-3 complex subunit beta	>sp|P38153|AP3M_YEAST AP-3 complex subunit mu	715	82	0	sp|P46682|AP3B_YEAST	sp|P38153|AP3M_YEAST	NA_715	NA_82	SFTSSSNAKLTGINDGDSNSISGK	LNYWCLASTSKSK	NA_715-NA_82	715	82
3482-1-1-1-1-1	L1_20190913_HS_1028_FL_AP3_5.mgf	14862	4	3108.47	2	GNVNTFTSQNGKK	12	731	>sp|P46682|AP3B_YEAST AP-3 complex subunit beta	1393.69	2.81504e-20	2.61403e-31	LNYWCLASTSKSK	11	72	>sp|P38153|AP3M_YEAST AP-3 complex subunit mu	1556.77	3.02881e-18	6.11451e-33	>sp|P38153|AP3M_YEAST AP-3 complex subunit mu-82->sp|P46682|AP3B_YEAST AP-3 complex subunit beta-742	NA	NA	>sp|P46682|AP3B_YEAST AP-3 complex subunit beta	>sp|P38153|AP3M_YEAST AP-3 complex subunit mu	742	82	0	sp|P46682|AP3B_YEAST	sp|P38153|AP3M_YEAST	NA_742	NA_82	GNVNTFTSQNGKK	LNYWCLASTSKSK	NA_742-NA_82	742	82
4339-1-1-1-1-1	L1_20190913_HS_1028_FL_AP3_4.mgf	18700	4	3551.81	3	LNYWCLASTSKSK	11	72	>sp|P38153|AP3M_YEAST AP-3 complex subunit mu	1556.77	5.59936e-17	1.09144e-32	LISNDNINKQLPTVLR	9	498	>sp|Q08951|AP3D-3xFLAG_YEAST	1837.04	8.10309e-33	5.37046e-53	>sp|P38153|AP3M_YEAST AP-3 complex subunit mu-82->sp|Q08951|AP3D-3xFLAG_YEAST-506	NA	NA	>sp|Q08951|AP3D-3xFLAG_YEAST	>sp|P38153|AP3M_YEAST AP-3 complex subunit mu	506	82	0	sp|Q08951|AP3D-3xFLAG_YEAST	sp|P38153|AP3M_YEAST	NA_506	NA_82	LISNDNINKQLPTVLR	LNYWCLASTSKSK	NA_506-NA_82	506	82
2912-1-1-1-1-1	L1_20190913_HS_1028_FL_AP3_3.mgf	15645	4	4620.36	1	IASALDTAKVITR	9	8	>sp|P46682|AP3B_YEAST AP-3 complex subunit beta	1357.79	1.43416e-15	4.84944e-31	FAENDPNLTLLSINSLQKSLSDSNSELR	18	108	>sp|P46682|AP3B_YEAST AP-3 complex subunit beta	3104.56	8.44304e-49	1.34093e-62	>sp|P46682|AP3B_YEAST AP-3 complex subunit beta-125->sp|P46682|AP3B_YEAST AP-3 complex subunit beta-16	NA	NA	>sp|P46682|AP3B_YEAST AP-3 complex subunit beta	>sp|P46682|AP3B_YEAST AP-3 complex subunit beta	125	16	0	sp|P46682|AP3B_YEAST	sp|P46682|AP3B_YEAST	NA_125	NA_16	FAENDPNLTLLSINSLQKSLSDSNSELR	IASALDTAKVITR	NA_125-NA_16	125	16
2892-1-1-1-1-1	L1_20190913_HS_1028_FL_AP3_3.mgf	15567	5	4479.23	6	KLVTDPSAMVR	1	160	>sp|P46682|AP3B_YEAST AP-3 complex subunit beta	1215.66	3.84911e-15	6.56393e-27	FAENDPNLTLLSINSLQKSLSDSNSELR	18	108	>sp|P46682|AP3B_YEAST AP-3 complex subunit beta	3104.56	1.85666e-53	1.95169e-76	>sp|P46682|AP3B_YEAST AP-3 complex subunit beta-125->sp|P46682|AP3B_YEAST AP-3 complex subunit beta-160	NA	NA	>sp|P46682|AP3B_YEAST AP-3 complex subunit beta	>sp|P46682|AP3B_YEAST AP-3 complex subunit beta	125	160	0	sp|P46682|AP3B_YEAST	sp|P46682|AP3B_YEAST	NA_125	NA_160	FAENDPNLTLLSINSLQKSLSDSNSELR	KLVTDPSAMVR	NA_125-NA_160	125	160
4106-1-1-1-1-1	L1_20190913_HS_1028_FL_AP3_2.mgf	18476	4	5650.7	1	SFTSSSNAKLTGINDGDSNSISGK	9	707	>sp|P46682|AP3B_YEAST AP-3 complex subunit beta	2386.12	2.12539e-33	6.70126e-40	FAENDPNLTLLSINSLQKSLSDSNSELR	18	108	>sp|P46682|AP3B_YEAST AP-3 complex subunit beta	3104.56	8.07032e-54	9.78628e-65	>sp|P46682|AP3B_YEAST AP-3 complex subunit beta-125->sp|P46682|AP3B_YEAST AP-3 complex subunit beta-715	NA	NA	>sp|P46682|AP3B_YEAST AP-3 complex subunit beta	>sp|P46682|AP3B_YEAST AP-3 complex subunit beta	125	715	0	sp|P46682|AP3B_YEAST	sp|P46682|AP3B_YEAST	NA_125	NA_715	FAENDPNLTLLSINSLQKSLSDSNSELR	SFTSSSNAKLTGINDGDSNSISGK	NA_125-NA_715	125	715
2792-1-1-1-1-1	L1_20190913_HS_1028_FL_AP3_3.mgf	15252	4	4397.13	2	AAESTDSKIGR	8	159	>sp|P47064|AP3S_YEAST AP-3 complex subunit sigma	1133.57	1.04391e-11	1.04391e-11	FAENDPNLTLLSINSLQKSLSDSNSELR	18	108	>sp|P46682|AP3B_YEAST AP-3 complex subunit beta	3104.56	4.41197e-54	8.20495e-72	>sp|P46682|AP3B_YEAST AP-3 complex subunit beta-125->sp|P47064|AP3S_YEAST AP-3 complex subunit sigma-166	NA	NA	>sp|P46682|AP3B_YEAST AP-3 complex subunit beta	>sp|P47064|AP3S_YEAST AP-3 complex subunit sigma	125	166	0	sp|P46682|AP3B_YEAST	sp|P47064|AP3S_YEAST	NA_125	NA_166	FAENDPNLTLLSINSLQKSLSDSNSELR	AAESTDSKIGR	NA_125-NA_166	125	166
6605-1-1-1-1-1	L1_20190913_HS_1028_FL_AP3_5.mgf	24571	5	4148.18	3	IASALDTAKVITR	9	8	>sp|P46682|AP3B_YEAST AP-3 complex subunit beta	1357.79	1.78526e-17	3.20419e-35	CFALSALSDMKMSSLAPIILHTVK	11	136	>sp|P46682|AP3B_YEAST AP-3 complex subunit beta	2632.38	1.90676e-24	3.51011e-52	>sp|P46682|AP3B_YEAST AP-3 complex subunit beta-146->sp|P46682|AP3B_YEAST AP-3 complex subunit beta-16	NA	NA	>sp|P46682|AP3B_YEAST AP-3 complex subunit beta	>sp|P46682|AP3B_YEAST AP-3 complex subunit beta	146	16	0	sp|P46682|AP3B_YEAST	sp|P46682|AP3B_YEAST	NA_146	NA_16	CFALSALSDMKMSSLAPIILHTVK	IASALDTAKVITR	NA_146-NA_16	146	16
5113-1-1-1-1-1	L1_20190913_HS_1028_FL_AP3_5.mgf	20040	4	2926.57	4	KLVTDPSAMVR	1	160	>sp|P46682|AP3B_YEAST AP-3 complex subunit beta	1215.66	4.12469e-17	1.45578e-30	MoSSLAPIILHTVKK	13	147	>sp|P46682|AP3B_YEAST AP-3 complex subunit beta	1552.9	8.89747e-16	2.613e-35	>sp|P46682|AP3B_YEAST AP-3 complex subunit beta-159->sp|P46682|AP3B_YEAST AP-3 complex subunit beta-160	NA	NA	>sp|P46682|AP3B_YEAST AP-3 complex subunit beta	>sp|P46682|AP3B_YEAST AP-3 complex subunit beta	159	160	0	sp|P46682|AP3B_YEAST	sp|P46682|AP3B_YEAST	NA_159	NA_160	MoSSLAPIILHTVKK	KLVTDPSAMVR	NA_159-NA_160	159	160
3421-1-1-1-1-1	L1_20190913_HS_1028_FL_AP3_4.mgf	15744	4	2873.59	1	IASALDTAKVITR	9	8	>sp|P46682|AP3B_YEAST AP-3 complex subunit beta	1357.79	3.66936e-15	4.47919e-31	IASALDTAKVITR	9	8	>sp|P46682|AP3B_YEAST AP-3 complex subunit beta	1357.79	3.66936e-15	4.47919e-31	>sp|P46682|AP3B_YEAST AP-3 complex subunit beta-16->sp|P46682|AP3B_YEAST AP-3 complex subunit beta-16	NA	NA	>sp|P46682|AP3B_YEAST AP-3 complex subunit beta	>sp|P46682|AP3B_YEAST AP-3 complex subunit beta	16	16	0	sp|P46682|AP3B_YEAST	sp|P46682|AP3B_YEAST	NA_16	NA_16	IASALDTAKVITR	IASALDTAKVITR	NA_16-NA_16	16	16
4569-1-1-1-1-1	L1_20190913_HS_1028_FL_AP3_5.mgf	18259	4	2731.46	2	KLVTDPSAMVR	1	160	>sp|P46682|AP3B_YEAST AP-3 complex subunit beta	1215.66	2.53731e-23	7.67356e-36	IASALDTAKVITR	9	8	>sp|P46682|AP3B_YEAST AP-3 complex subunit beta	1357.79	8.85102e-29	6.4795e-49	>sp|P46682|AP3B_YEAST AP-3 complex subunit beta-16->sp|P46682|AP3B_YEAST AP-3 complex subunit beta-160	NA	NA	>sp|P46682|AP3B_YEAST AP-3 complex subunit beta	>sp|P46682|AP3B_YEAST AP-3 complex subunit beta	16	160	0	sp|P46682|AP3B_YEAST	sp|P46682|AP3B_YEAST	NA_16	NA_160	IASALDTAKVITR	KLVTDPSAMVR	NA_16-NA_160	16	160
7028-1-1-1-3-1	L1_20190913_HS_1028_FL_AP3_6.mgf	24675	4	3273.68	4	IASALDTAKVITR	9	8	>sp|P46682|AP3B_YEAST AP-3 complex subunit beta	1357.79	2.44129e-37	2.20192e-58	AGKNDYHEELLDILK	3	183	>sp|P46682|AP3B_YEAST AP-3 complex subunit beta	1756.9	0.0191035	8.76321e-21	>sp|P46682|AP3B_YEAST AP-3 complex subunit beta-16->sp|P46682|AP3B_YEAST AP-3 complex subunit beta-185	NA	NA	>sp|P46682|AP3B_YEAST AP-3 complex subunit beta	>sp|P46682|AP3B_YEAST AP-3 complex subunit beta	16	185	0	sp|P46682|AP3B_YEAST	sp|P46682|AP3B_YEAST	NA_16	NA_185	IASALDTAKVITR	AGKNDYHEELLDILK	NA_16-NA_185	16	185
2248-2-1-1-1-1	L1_20190913_HS_1028_FL_AP3_4.mgf	11678	4	2873.49	1	PTVVDKSSEGSPR	6	263	>sp|P46682|AP3B_YEAST AP-3 complex subunit beta	1357.68	5.3824e-13	3.14289e-28	IASALDTAKVITR	9	8	>sp|P46682|AP3B_YEAST AP-3 complex subunit beta	1357.79	6.08544e-30	6.08544e-30	>sp|P46682|AP3B_YEAST AP-3 complex subunit beta-16->sp|P46682|AP3B_YEAST AP-3 complex subunit beta-268	NA	NA	>sp|P46682|AP3B_YEAST AP-3 complex subunit beta	>sp|P46682|AP3B_YEAST AP-3 complex subunit beta	16	268	0	sp|P46682|AP3B_YEAST	sp|P46682|AP3B_YEAST	NA_16	NA_268	IASALDTAKVITR	PTVVDKSSEGSPR	NA_16-NA_268	16	268
2982-1-1-1-1-1	L1_20190913_HS_1028_FL_AP3_3.mgf	15863	4	5232.69	2	IASALDTAKVITR	9	8	>sp|P46682|AP3B_YEAST AP-3 complex subunit beta	1357.79	0.21244	3.53758e-15	EAAAVATSKLGESSYTYYSQNINPQQLVTLLNSR	9	21	>sp|P46682|AP3B_YEAST AP-3 complex subunit beta	3715.87	3.29718e-31	7.04607e-41	>sp|P46682|AP3B_YEAST AP-3 complex subunit beta-16->sp|P46682|AP3B_YEAST AP-3 complex subunit beta-29	NA	NA	>sp|P46682|AP3B_YEAST AP-3 complex subunit beta	>sp|P46682|AP3B_YEAST AP-3 complex subunit beta	16	29	0	sp|P46682|AP3B_YEAST	sp|P46682|AP3B_YEAST	NA_16	NA_29	IASALDTAKVITR	EAAAVATSKLGESSYTYYSQNINPQQLVTLLNSR	NA_16-NA_29	16	29
6649-1-1-1-1-1	L1_20190913_HS_1028_FL_AP3_6.mgf	23558	5	3161.65	5	IASALDTAKVITR	9	8	>sp|P46682|AP3B_YEAST AP-3 complex subunit beta	1357.79	1.46398e-18	1.46398e-18	LETHTPEIKEFFR	9	648	>sp|P46682|AP3B_YEAST AP-3 complex subunit beta	1645.85	6.58204e-09	1.97469e-26	>sp|P46682|AP3B_YEAST AP-3 complex subunit beta-16->sp|P46682|AP3B_YEAST AP-3 complex subunit beta-656	NA	NA	>sp|P46682|AP3B_YEAST AP-3 complex subunit beta	>sp|P46682|AP3B_YEAST AP-3 complex subunit beta	16	656	0	sp|P46682|AP3B_YEAST	sp|P46682|AP3B_YEAST	NA_16	NA_656	IASALDTAKVITR	LETHTPEIKEFFR	NA_16-NA_656	16	656
1936-1-1-1-1-1	L1_20190913_HS_1028_FL_AP3_3.mgf	11601	4	3901.92	1	IASALDTAKVITR	9	8	>sp|P46682|AP3B_YEAST AP-3 complex subunit beta	1357.79	2.79617e-25	3.39279e-46	SFTSSSNAKLTGINDGDSNSISGK	9	707	>sp|P46682|AP3B_YEAST AP-3 complex subunit beta	2386.12	2.18939e-48	6.89963e-73	>sp|P46682|AP3B_YEAST AP-3 complex subunit beta-16->sp|P46682|AP3B_YEAST AP-3 complex subunit beta-715	NA	NA	>sp|P46682|AP3B_YEAST AP-3 complex subunit beta	>sp|P46682|AP3B_YEAST AP-3 complex subunit beta	16	715	0	sp|P46682|AP3B_YEAST	sp|P46682|AP3B_YEAST	NA_16	NA_715	IASALDTAKVITR	SFTSSSNAKLTGINDGDSNSISGK	NA_16-NA_715	16	715
1968-1-1-1-1-1	L1_20190913_HS_1028_FL_AP3_3.mgf	11762	4	4242.08	2	IASALDTAKVITR	9	8	>sp|P46682|AP3B_YEAST AP-3 complex subunit beta	1357.79	9.45148e-26	9.45148e-26	LTGINDGDSNSISGKGNVNTFTSQNGK	15	716	>sp|P46682|AP3B_YEAST AP-3 complex subunit beta	2724.3	1.2378e-10	6.66715e-21	>sp|P46682|AP3B_YEAST AP-3 complex subunit beta-16->sp|P46682|AP3B_YEAST AP-3 complex subunit beta-730	NA	NA	>sp|P46682|AP3B_YEAST AP-3 complex subunit beta	>sp|P46682|AP3B_YEAST AP-3 complex subunit beta	16	730	0	sp|P46682|AP3B_YEAST	sp|P46682|AP3B_YEAST	NA_16	NA_730	IASALDTAKVITR	LTGINDGDSNSISGKGNVNTFTSQNGK	NA_16-NA_730	16	730
2177-1-1-1-1-1	L1_20190913_HS_1028_FL_AP3_4.mgf	11455	4	2648.42	3	NITTNDTKVK	8	89	>sp|P46682|AP3B_YEAST AP-3 complex subunit beta	1132.61	6.27564e-14	1.26152e-25	IASALDTAKVITR	9	8	>sp|P46682|AP3B_YEAST AP-3 complex subunit beta	1357.79	2.88989e-32	3.37122e-53	>sp|P46682|AP3B_YEAST AP-3 complex subunit beta-16->sp|P46682|AP3B_YEAST AP-3 complex subunit beta-96	NA	NA	>sp|P46682|AP3B_YEAST AP-3 complex subunit beta	>sp|P46682|AP3B_YEAST AP-3 complex subunit beta	16	96	0	sp|P46682|AP3B_YEAST	sp|P46682|AP3B_YEAST	NA_16	NA_96	IASALDTAKVITR	NITTNDTKVK	NA_16-NA_96	16	96
2004-1-1-1-1-1	L1_20190913_HS_1028_FL_AP3_3.mgf	11916	4	3391.74	1	IASALDTAKVITR	9	8	>sp|P46682|AP3B_YEAST AP-3 complex subunit beta	1357.79	1.39223e-25	7.57714e-44	IVASVDELNKAAESTDSK	10	149	>sp|P47064|AP3S_YEAST AP-3 complex subunit sigma	1875.94	2.00996e-36	3.77541e-59	>sp|P46682|AP3B_YEAST AP-3 complex subunit beta-16->sp|P47064|AP3S_YEAST AP-3 complex subunit sigma-158	NA	NA	>sp|P47064|AP3S_YEAST AP-3 complex subunit sigma	>sp|P46682|AP3B_YEAST AP-3 complex subunit beta	158	16	0	sp|P47064|AP3S_YEAST	sp|P46682|AP3B_YEAST	NA_158	NA_16	IVASVDELNKAAESTDSK	IASALDTAKVITR	NA_158-NA_16	158	16
3014-1-1-1-1-1	L1_20190913_HS_1028_FL_AP3_5.mgf	13394	4	2649.37	1	AAESTDSKIGR	8	159	>sp|P47064|AP3S_YEAST AP-3 complex subunit sigma	1133.57	2.73009e-21	6.96046e-35	IASALDTAKVITR	9	8	>sp|P46682|AP3B_YEAST AP-3 complex subunit beta	1357.79	4.01904e-31	1.21705e-49	>sp|P46682|AP3B_YEAST AP-3 complex subunit beta-16->sp|P47064|AP3S_YEAST AP-3 complex subunit sigma-166	NA	NA	>sp|P46682|AP3B_YEAST AP-3 complex subunit beta	>sp|P47064|AP3S_YEAST AP-3 complex subunit sigma	16	166	0	sp|P46682|AP3B_YEAST	sp|P47064|AP3S_YEAST	NA_16	NA_166	IASALDTAKVITR	AAESTDSKIGR	NA_16-NA_166	16	166
5050-2-1-1-1-1	L1_20190913_HS_1028_FL_AP3_5.mgf	19838	4	2850.52	4	FYTPVDLPKQK	9	19	>sp|P47064|AP3S_YEAST AP-3 complex subunit sigma	1334.72	3.82802e-21	2.28917e-36	IASALDTAKVITR	9	8	>sp|P46682|AP3B_YEAST AP-3 complex subunit beta	1357.79	1.41992e-26	1.41992e-26	>sp|P46682|AP3B_YEAST AP-3 complex subunit beta-16->sp|P47064|AP3S_YEAST AP-3 complex subunit sigma-27	NA	NA	>sp|P46682|AP3B_YEAST AP-3 complex subunit beta	>sp|P47064|AP3S_YEAST AP-3 complex subunit sigma	16	27	0	sp|P46682|AP3B_YEAST	sp|P47064|AP3S_YEAST	NA_16	NA_27	IASALDTAKVITR	FYTPVDLPKQK	NA_16-NA_27	16	27
2713-1-1-1-1-1	L1_20190913_HS_1028_FL_AP3_4.mgf	13295	4	2894.47	2	IASALDTAKVITR	9	8	>sp|P46682|AP3B_YEAST AP-3 complex subunit beta	1357.79	6.06139e-21	6.06139e-21	DLKYDGNNDVVK	3	131	>sp|Q08951|AP3D-3xFLAG_YEAST	1378.67	1.88249e-07	1.4302e-16	>sp|P46682|AP3B_YEAST AP-3 complex subunit beta-16->sp|Q08951|AP3D-3xFLAG_YEAST-133	NA	NA	>sp|Q08951|AP3D-3xFLAG_YEAST	>sp|P46682|AP3B_YEAST AP-3 complex subunit beta	133	16	0	sp|Q08951|AP3D-3xFLAG_YEAST	sp|P46682|AP3B_YEAST	NA_133	NA_16	DLKYDGNNDVVK	IASALDTAKVITR	NA_133-NA_16	133	16
7363-1-1-1-1-1	L1_20190913_HS_1028_FL_AP3_7.mgf	25495	5	3130.69	2	IASALDTAKVITR	9	8	>sp|P46682|AP3B_YEAST AP-3 complex subunit beta	1357.79	2.62559e-21	1.92811e-30	LRPFGFFFEKSLK	10	16	>sp|Q08951|AP3D-3xFLAG_YEAST	1614.89	4.47396e-13	1.96366e-26	>sp|P46682|AP3B_YEAST AP-3 complex subunit beta-16->sp|Q08951|AP3D-3xFLAG_YEAST-25	NA	NA	>sp|P46682|AP3B_YEAST AP-3 complex subunit beta	>sp|Q08951|AP3D-3xFLAG_YEAST	16	25	0	sp|P46682|AP3B_YEAST	sp|Q08951|AP3D-3xFLAG_YEAST	NA_16	NA_25	IASALDTAKVITR	LRPFGFFFEKSLK	NA_16-NA_25	16	25
4280-1-1-1-1-1	L1_20190913_HS_1028_FL_AP3_4.mgf	18512	4	3059.67	2	IASALDTAKVITR	9	8	>sp|P46682|AP3B_YEAST AP-3 complex subunit beta	1357.79	2.29983e-24	7.3257e-41	LFTNLSQVEPKLR	11	259	>sp|Q08951|AP3D-3xFLAG_YEAST	1543.87	1.73251e-26	4.16779e-41	>sp|P46682|AP3B_YEAST AP-3 complex subunit beta-16->sp|Q08951|AP3D-3xFLAG_YEAST-269	NA	NA	>sp|P46682|AP3B_YEAST AP-3 complex subunit beta	>sp|Q08951|AP3D-3xFLAG_YEAST	16	269	0	sp|P46682|AP3B_YEAST	sp|Q08951|AP3D-3xFLAG_YEAST	NA_16	NA_269	IASALDTAKVITR	LFTNLSQVEPKLR	NA_16-NA_269	16	269
3651-1-1-1-1-1	L1_20190913_HS_1028_FL_AP3_4.mgf	16491	4	2331.31	9	SLKDLIK	3	26	>sp|Q08951|AP3D-3xFLAG_YEAST	815.512	1.79645e-06	4.73387e-16	IASALDTAKVITR	9	8	>sp|P46682|AP3B_YEAST AP-3 complex subunit beta	1357.79	3.55742e-31	3.445e-50	>sp|P46682|AP3B_YEAST AP-3 complex subunit beta-16->sp|Q08951|AP3D-3xFLAG_YEAST-28	NA	NA	>sp|P46682|AP3B_YEAST AP-3 complex subunit beta	>sp|Q08951|AP3D-3xFLAG_YEAST	16	28	0	sp|P46682|AP3B_YEAST	sp|Q08951|AP3D-3xFLAG_YEAST	NA_16	NA_28	IASALDTAKVITR	SLKDLIK	NA_16-NA_28	16	28
4010-1-1-1-1-1	L1_20190913_HS_1028_FL_AP3_8.mgf	16436	4	2329.31	6	DLIKGIR	4	29	>sp|Q08951|AP3D-3xFLAG_YEAST	813.507	3.61891e-10	5.76926e-20	IASALDTAKVITR	9	8	>sp|P46682|AP3B_YEAST AP-3 complex subunit beta	1357.79	2.7216e-28	2.83143e-46	>sp|P46682|AP3B_YEAST AP-3 complex subunit beta-16->sp|Q08951|AP3D-3xFLAG_YEAST-32	NA	NA	>sp|P46682|AP3B_YEAST AP-3 complex subunit beta	>sp|Q08951|AP3D-3xFLAG_YEAST	16	32	0	sp|P46682|AP3B_YEAST	sp|Q08951|AP3D-3xFLAG_YEAST	NA_16	NA_32	IASALDTAKVITR	DLIKGIR	NA_16-NA_32	16	32
5098-1-1-1-1-1	L1_20190913_HS_1028_FL_AP3_8.mgf	19869	4	3019.62	1	IASALDTAKVITR	9	8	>sp|P46682|AP3B_YEAST AP-3 complex subunit beta	1357.79	8.19041e-33	8.88077e-48	YISCILFYKIGK	9	332	>sp|Q08951|AP3D-3xFLAG_YEAST	1503.82	1.94102e-18	2.29048e-38	>sp|P46682|AP3B_YEAST AP-3 complex subunit beta-16->sp|Q08951|AP3D-3xFLAG_YEAST-340	NA	NA	>sp|P46682|AP3B_YEAST AP-3 complex subunit beta	>sp|Q08951|AP3D-3xFLAG_YEAST	16	340	0	sp|P46682|AP3B_YEAST	sp|Q08951|AP3D-3xFLAG_YEAST	NA_16	NA_340	IASALDTAKVITR	YISCILFYKIGK	NA_16-NA_340	16	340
2780-1-1-1-1-1	L1_20190913_HS_1028_FL_AP3_3.mgf	15205	4	3386.78	1	IASALDTAKVITR	9	8	>sp|P46682|AP3B_YEAST AP-3 complex subunit beta	1357.79	5.92778e-19	2.81254e-36	SKAIELVEGIVDEDNLK	2	369	>sp|Q08951|AP3D-3xFLAG_YEAST	1870.99	2.63096e-43	2.63096e-43	>sp|P46682|AP3B_YEAST AP-3 complex subunit beta-16->sp|Q08951|AP3D-3xFLAG_YEAST-370	NA	NA	>sp|P46682|AP3B_YEAST AP-3 complex subunit beta	>sp|Q08951|AP3D-3xFLAG_YEAST	16	370	0	sp|P46682|AP3B_YEAST	sp|Q08951|AP3D-3xFLAG_YEAST	NA_16	NA_370	IASALDTAKVITR	SKAIELVEGIVDEDNLK	NA_16-NA_370	16	370
4375-1-1-1-1-1	L1_20190913_HS_1028_FL_AP3_8.mgf	17615	4	3085.73	1	IASALDTAKVITR	9	8	>sp|P46682|AP3B_YEAST AP-3 complex subunit beta	1357.79	1.40174e-29	1.31825e-44	SKRIPIIIPENYK	2	413	>sp|Q08951|AP3D-3xFLAG_YEAST	1569.92	4.70561e-09	5.39487e-24	>sp|P46682|AP3B_YEAST AP-3 complex subunit beta-16->sp|Q08951|AP3D-3xFLAG_YEAST-414	NA	NA	>sp|P46682|AP3B_YEAST AP-3 complex subunit beta	>sp|Q08951|AP3D-3xFLAG_YEAST	16	414	0	sp|P46682|AP3B_YEAST	sp|Q08951|AP3D-3xFLAG_YEAST	NA_16	NA_414	IASALDTAKVITR	SKRIPIIIPENYK	NA_16-NA_414	16	414
2672-1-1-1-1-1	L1_20190913_HS_1028_FL_AP3_3.mgf	14751	4	2955.67	2	IASALDTAKVITR	9	8	>sp|P46682|AP3B_YEAST AP-3 complex subunit beta	1357.79	8.99187e-34	1.5808e-50	IPIIIPENYKIK	10	416	>sp|Q08951|AP3D-3xFLAG_YEAST	1439.88	6.20306e-15	2.18754e-31	>sp|P46682|AP3B_YEAST AP-3 complex subunit beta-16->sp|Q08951|AP3D-3xFLAG_YEAST-425	NA	NA	>sp|P46682|AP3B_YEAST AP-3 complex subunit beta	>sp|Q08951|AP3D-3xFLAG_YEAST	16	425	0	sp|P46682|AP3B_YEAST	sp|Q08951|AP3D-3xFLAG_YEAST	NA_16	NA_425	IASALDTAKVITR	IPIIIPENYKIK	NA_16-NA_425	16	425
6369-1-1-1-1-1	L1_20190913_HS_1028_FL_AP3_7.mgf	22498	4	3234.64	5	IASALDTAKVITR	9	8	>sp|P46682|AP3B_YEAST AP-3 complex subunit beta	1357.79	4.13097e-38	3.97002e-54	SHNETPEKLDQFFK	8	36	>sp|Q08951|AP3D-3xFLAG_YEAST	1718.83	2.53567e-11	8.71158e-28	>sp|P46682|AP3B_YEAST AP-3 complex subunit beta-16->sp|Q08951|AP3D-3xFLAG_YEAST-43	NA	NA	>sp|P46682|AP3B_YEAST AP-3 complex subunit beta	>sp|Q08951|AP3D-3xFLAG_YEAST	16	43	0	sp|P46682|AP3B_YEAST	sp|Q08951|AP3D-3xFLAG_YEAST	NA_16	NA_43	IASALDTAKVITR	SHNETPEKLDQFFK	NA_16-NA_43	16	43
3916-1-1-1-1-1	L1_20190913_HS_1028_FL_AP3_8.mgf	16122	4	2736.45	11	SLGSKIGEQFR	5	468	>sp|Q08951|AP3D-3xFLAG_YEAST	1220.65	2.75576e-15	2.47263e-28	IASALDTAKVITR	9	8	>sp|P46682|AP3B_YEAST AP-3 complex subunit beta	1357.79	3.84682e-27	1.01688e-44	>sp|P46682|AP3B_YEAST AP-3 complex subunit beta-16->sp|Q08951|AP3D-3xFLAG_YEAST-472	NA	NA	>sp|P46682|AP3B_YEAST AP-3 complex subunit beta	>sp|Q08951|AP3D-3xFLAG_YEAST	16	472	0	sp|P46682|AP3B_YEAST	sp|Q08951|AP3D-3xFLAG_YEAST	NA_16	NA_472	IASALDTAKVITR	SLGSKIGEQFR	NA_16-NA_472	16	472
4212-2-1-1-1-1	L1_20190913_HS_1028_FL_AP3_4.mgf	18303	4	2703.45	2	NLMIKVPSMR	5	479	>sp|Q08951|AP3D-3xFLAG_YEAST	1187.65	1.12253e-21	2.107e-36	IASALDTAKVITR	9	8	>sp|P46682|AP3B_YEAST AP-3 complex subunit beta	1357.79	1.26737e-26	1.19393e-45	>sp|P46682|AP3B_YEAST AP-3 complex subunit beta-16->sp|Q08951|AP3D-3xFLAG_YEAST-483	NA	NA	>sp|P46682|AP3B_YEAST AP-3 complex subunit beta	>sp|Q08951|AP3D-3xFLAG_YEAST	16	483	0	sp|P46682|AP3B_YEAST	sp|Q08951|AP3D-3xFLAG_YEAST	NA_16	NA_483	IASALDTAKVITR	NLMIKVPSMR	NA_16-NA_483	16	483
5912-1-1-1-1-1	L1_20190913_HS_1028_FL_AP3_5.mgf	22498	5	4397.21	4	IASALDTAKVITR	9	8	>sp|P46682|AP3B_YEAST AP-3 complex subunit beta	1357.79	1.73854e-11	4.44381e-27	LDQFFKQVLSECREEVNSPDLNSK	6	44	>sp|Q08951|AP3D-3xFLAG_YEAST	2881.39	6.69407e-10	1.26435e-23	>sp|P46682|AP3B_YEAST AP-3 complex subunit beta-16->sp|Q08951|AP3D-3xFLAG_YEAST-49	NA	NA	>sp|P46682|AP3B_YEAST AP-3 complex subunit beta	>sp|Q08951|AP3D-3xFLAG_YEAST	16	49	0	sp|P46682|AP3B_YEAST	sp|Q08951|AP3D-3xFLAG_YEAST	NA_16	NA_49	IASALDTAKVITR	LDQFFKQVLSECREEVNSPDLNSK	NA_16-NA_49	16	49
7800-2-1-1-1-1	L1_20190913_HS_1028_FL_AP3_7.mgf	26827	4	3526.95	12	IASALDTAKVITR	9	8	>sp|P46682|AP3B_YEAST AP-3 complex subunit beta	1357.79	2.40348e-13	1.34089e-30	EVTIANIIKLISNDNINK	9	489	>sp|Q08951|AP3D-3xFLAG_YEAST	2011.13	4.79231e-16	4.79231e-16	>sp|P46682|AP3B_YEAST AP-3 complex subunit beta-16->sp|Q08951|AP3D-3xFLAG_YEAST-497	NA	NA	>sp|P46682|AP3B_YEAST AP-3 complex subunit beta	>sp|Q08951|AP3D-3xFLAG_YEAST	16	497	0	sp|P46682|AP3B_YEAST	sp|Q08951|AP3D-3xFLAG_YEAST	NA_16	NA_497	IASALDTAKVITR	EVTIANIIKLISNDNINK	NA_16-NA_497	16	497
4116-1-1-1-1-1	L1_20190913_HS_1028_FL_AP3_4.mgf	18002	4	3352.84	1	IASALDTAKVITR	9	8	>sp|P46682|AP3B_YEAST AP-3 complex subunit beta	1357.79	1.09409e-24	2.56661e-41	LISNDNINKQLPTVLR	9	498	>sp|Q08951|AP3D-3xFLAG_YEAST	1837.04	8.04839e-32	5.57699e-46	>sp|P46682|AP3B_YEAST AP-3 complex subunit beta-16->sp|Q08951|AP3D-3xFLAG_YEAST-506	NA	NA	>sp|P46682|AP3B_YEAST AP-3 complex subunit beta	>sp|Q08951|AP3D-3xFLAG_YEAST	16	506	0	sp|P46682|AP3B_YEAST	sp|Q08951|AP3D-3xFLAG_YEAST	NA_16	NA_506	IASALDTAKVITR	LISNDNINKQLPTVLR	NA_16-NA_506	16	506
4324-1-1-1-1-1	L1_20190913_HS_1028_FL_AP3_5.mgf	17487	5	4245.17	5	IASALDTAKVITR	9	8	>sp|P46682|AP3B_YEAST AP-3 complex subunit beta	1357.79	5.80961e-10	5.80961e-10	QVLSECREEVNSPDLNSKTNAVLK	18	50	>sp|Q08951|AP3D-3xFLAG_YEAST	2729.37	4.03668e-05	4.91739e-33	>sp|P46682|AP3B_YEAST AP-3 complex subunit beta-16->sp|Q08951|AP3D-3xFLAG_YEAST-67	NA	NA	>sp|P46682|AP3B_YEAST AP-3 complex subunit beta	>sp|Q08951|AP3D-3xFLAG_YEAST	16	67	0	sp|P46682|AP3B_YEAST	sp|Q08951|AP3D-3xFLAG_YEAST	NA_16	NA_67	IASALDTAKVITR	QVLSECREEVNSPDLNSKTNAVLK	NA_16-NA_67	16	67
6646-1-1-1-1-1	L1_20190913_HS_1028_FL_AP3_6.mgf	23549	5	3580.78	5	IASALDTAKVITR	9	8	>sp|P46682|AP3B_YEAST AP-3 complex subunit beta	1357.79	2.11769e-12	2.11769e-12	LDDFENPFEIEREKER	14	710	>sp|Q08951|AP3D-3xFLAG_YEAST	2064.98	8.48992e-10	1.64819e-22	>sp|P46682|AP3B_YEAST AP-3 complex subunit beta-16->sp|Q08951|AP3D-3xFLAG_YEAST-723	NA	NA	>sp|P46682|AP3B_YEAST AP-3 complex subunit beta	>sp|Q08951|AP3D-3xFLAG_YEAST	16	723	0	sp|P46682|AP3B_YEAST	sp|Q08951|AP3D-3xFLAG_YEAST	NA_16	NA_723	IASALDTAKVITR	LDDFENPFEIEREKER	NA_16-NA_723	16	723
4681-1-1-1-2-1	L1_20190913_HS_1028_FL_AP3_6.mgf	17595	5	3804.84	4	IASALDTAKVITR	9	8	>sp|P46682|AP3B_YEAST AP-3 complex subunit beta	1357.79	1.25822e-18	1.25822e-18	MSNPYYLGEEDEERTKNSK	16	726	>sp|Q08951|AP3D-3xFLAG_YEAST	2289.02	5.67433e-08	5.19131e-24	>sp|P46682|AP3B_YEAST AP-3 complex subunit beta-16->sp|Q08951|AP3D-3xFLAG_YEAST-741	NA	NA	>sp|P46682|AP3B_YEAST AP-3 complex subunit beta	>sp|Q08951|AP3D-3xFLAG_YEAST	16	741	0	sp|P46682|AP3B_YEAST	sp|Q08951|AP3D-3xFLAG_YEAST	NA_16	NA_741	IASALDTAKVITR	MSNPYYLGEEDEERTKNSK	NA_16-NA_741	16	741
3418-1-1-1-1-1	L1_20190913_HS_1028_FL_AP3_4.mgf	15728	4	3350.64	6	IASALDTAKVITR	9	8	>sp|P46682|AP3B_YEAST AP-3 complex subunit beta	1357.79	8.17709e-24	9.98178e-40	NSKDLLDLNEEESSDK	3	742	>sp|Q08951|AP3D-3xFLAG_YEAST	1834.84	9.00616e-25	4.10861e-42	>sp|P46682|AP3B_YEAST AP-3 complex subunit beta-16->sp|Q08951|AP3D-3xFLAG_YEAST-744	NA	NA	>sp|P46682|AP3B_YEAST AP-3 complex subunit beta	>sp|Q08951|AP3D-3xFLAG_YEAST	16	744	0	sp|P46682|AP3B_YEAST	sp|Q08951|AP3D-3xFLAG_YEAST	NA_16	NA_744	IASALDTAKVITR	NSKDLLDLNEEESSDK	NA_16-NA_744	16	744
5038-1-1-1-2-1	L1_20190913_HS_1028_FL_AP3_5.mgf	19800	5	3745.9	4	IASALDTAKVITR	9	8	>sp|P46682|AP3B_YEAST AP-3 complex subunit beta	1357.79	1.04532e-12	2.20133e-31	DLLDLNEEESSDKKPETIR	14	745	>sp|Q08951|AP3D-3xFLAG_YEAST	2230.1	6.91588e-17	8.83124e-45	>sp|P46682|AP3B_YEAST AP-3 complex subunit beta-16->sp|Q08951|AP3D-3xFLAG_YEAST-758	NA	NA	>sp|P46682|AP3B_YEAST AP-3 complex subunit beta	>sp|Q08951|AP3D-3xFLAG_YEAST	16	758	0	sp|P46682|AP3B_YEAST	sp|Q08951|AP3D-3xFLAG_YEAST	NA_16	NA_758	IASALDTAKVITR	DLLDLNEEESSDKKPETIR	NA_16-NA_758	16	758
3509-1-1-1-1-1	L1_20190913_HS_1028_FL_AP3_7.mgf	13815	4	2407.29	2	RKDAFQK	2	809	>sp|Q08951|AP3D-3xFLAG_YEAST	891.493	0.257478	2.64736e-11	IASALDTAKVITR	9	8	>sp|P46682|AP3B_YEAST AP-3 complex subunit beta	1357.79	1.62916e-34	1.62916e-34	>sp|P46682|AP3B_YEAST AP-3 complex subunit beta-16->sp|Q08951|AP3D-3xFLAG_YEAST-810	NA	NA	>sp|P46682|AP3B_YEAST AP-3 complex subunit beta	>sp|Q08951|AP3D-3xFLAG_YEAST	16	810	0	sp|P46682|AP3B_YEAST	sp|Q08951|AP3D-3xFLAG_YEAST	NA_16	NA_810	IASALDTAKVITR	RKDAFQK	NA_16-NA_810	16	810
4022-1-1-1-1-1	L1_20190913_HS_1028_FL_AP3_7.mgf	15367	4	3492.76	1	IASALDTAKVITR	9	8	>sp|P46682|AP3B_YEAST AP-3 complex subunit beta	1357.79	9.65423e-10	9.65423e-10	DAFQKPHDNHSTQNPLK	5	811	>sp|Q08951|AP3D-3xFLAG_YEAST	1975.95	1	1.16295e-12	>sp|P46682|AP3B_YEAST AP-3 complex subunit beta-16->sp|Q08951|AP3D-3xFLAG_YEAST-815	NA	NA	>sp|P46682|AP3B_YEAST AP-3 complex subunit beta	>sp|Q08951|AP3D-3xFLAG_YEAST	16	815	0	sp|P46682|AP3B_YEAST	sp|Q08951|AP3D-3xFLAG_YEAST	NA_16	NA_815	IASALDTAKVITR	DAFQKPHDNHSTQNPLK	NA_16-NA_815	16	815
2723-1-1-1-1-1	L1_20190913_HS_1028_FL_AP3_4.mgf	13331	4	2273.24	1	DKINLR	2	829	>sp|Q08951|AP3D-3xFLAG_YEAST	757.445	1.03952e-06	6.9299e-14	IASALDTAKVITR	9	8	>sp|P46682|AP3B_YEAST AP-3 complex subunit beta	1357.79	7.23502e-29	3.70263e-44	>sp|P46682|AP3B_YEAST AP-3 complex subunit beta-16->sp|Q08951|AP3D-3xFLAG_YEAST-830	NA	NA	>sp|P46682|AP3B_YEAST AP-3 complex subunit beta	>sp|Q08951|AP3D-3xFLAG_YEAST	16	830	0	sp|P46682|AP3B_YEAST	sp|Q08951|AP3D-3xFLAG_YEAST	NA_16	NA_830	IASALDTAKVITR	DKINLR	NA_16-NA_830	16	830
2969-1-1-1-1-1	L1_20190913_HS_1028_FL_AP3_4.mgf	14219	4	2916.5	2	IASALDTAKVITR	9	8	>sp|P46682|AP3B_YEAST AP-3 complex subunit beta	1357.79	7.29485e-33	7.29485e-33	AKNSPEPNEFLR	2	915	>sp|Q08951|AP3D-3xFLAG_YEAST	1400.7	1.87052e-16	1.87052e-16	>sp|P46682|AP3B_YEAST AP-3 complex subunit beta-16->sp|Q08951|AP3D-3xFLAG_YEAST-916	NA	NA	>sp|P46682|AP3B_YEAST AP-3 complex subunit beta	>sp|Q08951|AP3D-3xFLAG_YEAST	16	916	0	sp|P46682|AP3B_YEAST	sp|Q08951|AP3D-3xFLAG_YEAST	NA_16	NA_916	IASALDTAKVITR	AKNSPEPNEFLR	NA_16-NA_916	16	916
2185-1-2-1-1-1	L1_20190913_HS_1028_FL_AP3_4.mgf	11480	4	2528.2	1	DYKDDDDK	3	941	>sp|Q08951|AP3D-3xFLAG_YEAST	1012.4	3.832e-06	6.19049e-18	IASALDTAKVITR	9	8	>sp|P46682|AP3B_YEAST AP-3 complex subunit beta	1357.79	3.85684e-18	7.57623e-40	>sp|P46682|AP3B_YEAST AP-3 complex subunit beta-16->sp|Q08951|AP3D-3xFLAG_YEAST-943	NA	NA	>sp|P46682|AP3B_YEAST AP-3 complex subunit beta	>sp|Q08951|AP3D-3xFLAG_YEAST	16	943	0	sp|P46682|AP3B_YEAST	sp|Q08951|AP3D-3xFLAG_YEAST	NA_16	NA_943	IASALDTAKVITR	DYKDDDDK	NA_16-NA_943	16	943
3313-1-1-1-1-1	L1_20190913_HS_1028_FL_AP3_5.mgf	14331	4	2605.33	23	KLVTDPSAMVR	1	160	>sp|P46682|AP3B_YEAST AP-3 complex subunit beta	1215.66	4.48501e-24	4.48501e-24	KLVTDPSAMoVR	1	160	>sp|P46682|AP3B_YEAST AP-3 complex subunit beta	1231.66	1.38042e-23	6.55757e-32	>sp|P46682|AP3B_YEAST AP-3 complex subunit beta-160->sp|P46682|AP3B_YEAST AP-3 complex subunit beta-160	NA	NA	>sp|P46682|AP3B_YEAST AP-3 complex subunit beta	>sp|P46682|AP3B_YEAST AP-3 complex subunit beta	160	160	0	sp|P46682|AP3B_YEAST	sp|P46682|AP3B_YEAST	NA_160	NA_160	KLVTDPSAMVR	KLVTDPSAMoVR	NA_160-NA_160	160	160
4358-2-1-1-1-1	L1_20190913_HS_1028_FL_AP3_8.mgf	17564	4	3146.57	8	KLVTDPSAMoVR	1	160	>sp|P46682|AP3B_YEAST AP-3 complex subunit beta	1231.66	3.60244e-26	1.52881e-42	AGKNDYHEELLDILK	3	183	>sp|P46682|AP3B_YEAST AP-3 complex subunit beta	1756.9	1.07346e-22	3.03677e-37	>sp|P46682|AP3B_YEAST AP-3 complex subunit beta-160->sp|P46682|AP3B_YEAST AP-3 complex subunit beta-185	NA	NA	>sp|P46682|AP3B_YEAST AP-3 complex subunit beta	>sp|P46682|AP3B_YEAST AP-3 complex subunit beta	160	185	0	sp|P46682|AP3B_YEAST	sp|P46682|AP3B_YEAST	NA_160	NA_185	KLVTDPSAMoVR	AGKNDYHEELLDILK	NA_160-NA_185	160	185
1896-1-1-1-1-1	L1_20190913_HS_1028_FL_AP3_4.mgf	10522	4	2731.36	3	KLVTDPSAMVR	1	160	>sp|P46682|AP3B_YEAST AP-3 complex subunit beta	1215.66	1.02195e-21	3.86804e-37	PTVVDKSSEGSPR	6	263	>sp|P46682|AP3B_YEAST AP-3 complex subunit beta	1357.68	4.09316e-25	4.27587e-40	>sp|P46682|AP3B_YEAST AP-3 complex subunit beta-160->sp|P46682|AP3B_YEAST AP-3 complex subunit beta-268	NA	NA	>sp|P46682|AP3B_YEAST AP-3 complex subunit beta	>sp|P46682|AP3B_YEAST AP-3 complex subunit beta	160	268	0	sp|P46682|AP3B_YEAST	sp|P46682|AP3B_YEAST	NA_160	NA_268	KLVTDPSAMVR	PTVVDKSSEGSPR	NA_160-NA_268	160	268
3434-1-1-1-1-1	L1_20190913_HS_1028_FL_AP3_6.mgf	13793	4	2203.07	2	DYNKYK	4	686	>sp|P46682|AP3B_YEAST AP-3 complex subunit beta	829.397	0.000134106	1.71093e-13	KLVTDPSAMVR	1	160	>sp|P46682|AP3B_YEAST AP-3 complex subunit beta	1215.66	6.87785e-29	6.87785e-29	>sp|P46682|AP3B_YEAST AP-3 complex subunit beta-160->sp|P46682|AP3B_YEAST AP-3 complex subunit beta-689	NA	NA	>sp|P46682|AP3B_YEAST AP-3 complex subunit beta	>sp|P46682|AP3B_YEAST AP-3 complex subunit beta	160	689	0	sp|P46682|AP3B_YEAST	sp|P46682|AP3B_YEAST	NA_160	NA_689	KLVTDPSAMVR	DYNKYK	NA_160-NA_689	160	689
3046-2-1-1-1-1	L1_20190913_HS_1028_FL_AP3_5.mgf	13498	4	3062.49	1	KLVTDPSAMoVR	1	160	>sp|P46682|AP3B_YEAST AP-3 complex subunit beta	1231.66	2.06075e-21	4.64848e-38	KSFSSQSFITNNSAR	1	692	>sp|P46682|AP3B_YEAST AP-3 complex subunit beta	1672.82	7.61688e-40	1.77112e-54	>sp|P46682|AP3B_YEAST AP-3 complex subunit beta-160->sp|P46682|AP3B_YEAST AP-3 complex subunit beta-692	NA	NA	>sp|P46682|AP3B_YEAST AP-3 complex subunit beta	>sp|P46682|AP3B_YEAST AP-3 complex subunit beta	160	692	0	sp|P46682|AP3B_YEAST	sp|P46682|AP3B_YEAST	NA_160	NA_692	KLVTDPSAMoVR	KSFSSQSFITNNSAR	NA_160-NA_692	160	692
2683-1-1-1-1-1	L1_20190913_HS_1028_FL_AP3_4.mgf	13203	4	3759.79	1	KLVTDPSAMVR	1	160	>sp|P46682|AP3B_YEAST AP-3 complex subunit beta	1215.66	3.30096e-20	1.0672e-35	SFTSSSNAKLTGINDGDSNSISGK	9	707	>sp|P46682|AP3B_YEAST AP-3 complex subunit beta	2386.12	4.53451e-57	7.25219e-79	>sp|P46682|AP3B_YEAST AP-3 complex subunit beta-160->sp|P46682|AP3B_YEAST AP-3 complex subunit beta-715	NA	NA	>sp|P46682|AP3B_YEAST AP-3 complex subunit beta	>sp|P46682|AP3B_YEAST AP-3 complex subunit beta	160	715	0	sp|P46682|AP3B_YEAST	sp|P46682|AP3B_YEAST	NA_160	NA_715	KLVTDPSAMVR	SFTSSSNAKLTGINDGDSNSISGK	NA_160-NA_715	160	715
1764-1-1-1-1-1	L1_20190913_HS_1028_FL_AP3_3.mgf	10981	4	4097.96	1	KLVTDPSAMVR	1	160	>sp|P46682|AP3B_YEAST AP-3 complex subunit beta	1215.66	2.29063e-16	3.48884e-31	LTGINDGDSNSISGKGNVNTFTSQNGK	15	716	>sp|P46682|AP3B_YEAST AP-3 complex subunit beta	2724.3	4.8266e-43	2.72944e-58	>sp|P46682|AP3B_YEAST AP-3 complex subunit beta-160->sp|P46682|AP3B_YEAST AP-3 complex subunit beta-730	NA	NA	>sp|P46682|AP3B_YEAST AP-3 complex subunit beta	>sp|P46682|AP3B_YEAST AP-3 complex subunit beta	160	730	0	sp|P46682|AP3B_YEAST	sp|P46682|AP3B_YEAST	NA_160	NA_730	KLVTDPSAMVR	LTGINDGDSNSISGKGNVNTFTSQNGK	NA_160-NA_730	160	730
1900-1-1-1-1-1	L1_20190913_HS_1028_FL_AP3_4.mgf	10538	4	2767.37	1	KLVTDPSAMVR	1	160	>sp|P46682|AP3B_YEAST AP-3 complex subunit beta	1215.66	2.76719e-17	6.91357e-30	GNVNTFTSQNGKK	12	731	>sp|P46682|AP3B_YEAST AP-3 complex subunit beta	1393.69	1.18037e-20	6.64524e-38	>sp|P46682|AP3B_YEAST AP-3 complex subunit beta-160->sp|P46682|AP3B_YEAST AP-3 complex subunit beta-742	NA	NA	>sp|P46682|AP3B_YEAST AP-3 complex subunit beta	>sp|P46682|AP3B_YEAST AP-3 complex subunit beta	160	742	0	sp|P46682|AP3B_YEAST	sp|P46682|AP3B_YEAST	NA_160	NA_742	KLVTDPSAMVR	GNVNTFTSQNGKK	NA_160-NA_742	160	742
1817-1-1-1-1-1	L1_20190913_HS_1028_FL_AP3_4.mgf	10260	4	2506.28	4	NITTNDTKVK	8	89	>sp|P46682|AP3B_YEAST AP-3 complex subunit beta	1132.61	3.88633e-13	4.33129e-20	KLVTDPSAMVR	1	160	>sp|P46682|AP3B_YEAST AP-3 complex subunit beta	1215.66	2.33395e-27	6.36099e-43	>sp|P46682|AP3B_YEAST AP-3 complex subunit beta-160->sp|P46682|AP3B_YEAST AP-3 complex subunit beta-96	NA	NA	>sp|P46682|AP3B_YEAST AP-3 complex subunit beta	>sp|P46682|AP3B_YEAST AP-3 complex subunit beta	160	96	0	sp|P46682|AP3B_YEAST	sp|P46682|AP3B_YEAST	NA_160	NA_96	KLVTDPSAMVR	NITTNDTKVK	NA_160-NA_96	160	96
1883-1-1-1-1-1	L1_20190913_HS_1028_FL_AP3_3.mgf	11404	4	3249.62	1	KLVTDPSAMVR	1	160	>sp|P46682|AP3B_YEAST AP-3 complex subunit beta	1215.66	6.16477e-20	5.9182e-35	IVASVDELNKAAESTDSK	10	149	>sp|P47064|AP3S_YEAST AP-3 complex subunit sigma	1875.94	2.06472e-45	8.96187e-70	>sp|P46682|AP3B_YEAST AP-3 complex subunit beta-160->sp|P47064|AP3S_YEAST AP-3 complex subunit sigma-158	NA	NA	>sp|P47064|AP3S_YEAST AP-3 complex subunit sigma	>sp|P46682|AP3B_YEAST AP-3 complex subunit beta	158	160	0	sp|P47064|AP3S_YEAST	sp|P46682|AP3B_YEAST	NA_158	NA_160	IVASVDELNKAAESTDSK	KLVTDPSAMVR	NA_158-NA_160	158	160
1200-1-1-1-1-1	L1_20190913_HS_1028_FL_AP3_4.mgf	7989	4	2523.23	1	AAESTDSKIGR	8	159	>sp|P47064|AP3S_YEAST AP-3 complex subunit sigma	1133.57	2.237e-21	1.3253e-33	KLVTDPSAMoVR	1	160	>sp|P46682|AP3B_YEAST AP-3 complex subunit beta	1231.66	2.20014e-27	3.49519e-37	>sp|P46682|AP3B_YEAST AP-3 complex subunit beta-160->sp|P47064|AP3S_YEAST AP-3 complex subunit sigma-166	NA	NA	>sp|P46682|AP3B_YEAST AP-3 complex subunit beta	>sp|P47064|AP3S_YEAST AP-3 complex subunit sigma	160	166	0	sp|P46682|AP3B_YEAST	sp|P47064|AP3S_YEAST	NA_160	NA_166	KLVTDPSAMoVR	AAESTDSKIGR	NA_160-NA_166	160	166
1833-1-1-1-1-1	L1_20190913_HS_1028_FL_AP3_4.mgf	10311	4	2768.34	2	KLVTDPSAMoVR	1	160	>sp|P46682|AP3B_YEAST AP-3 complex subunit beta	1231.66	5.3824e-13	5.3824e-13	DLKYDGNNDVVK	3	131	>sp|Q08951|AP3D-3xFLAG_YEAST	1378.67	5.3824e-13	5.3824e-13	>sp|P46682|AP3B_YEAST AP-3 complex subunit beta-160->sp|Q08951|AP3D-3xFLAG_YEAST-133	NA	NA	>sp|Q08951|AP3D-3xFLAG_YEAST	>sp|P46682|AP3B_YEAST AP-3 complex subunit beta	133	160	0	sp|Q08951|AP3D-3xFLAG_YEAST	sp|P46682|AP3B_YEAST	NA_133	NA_160	DLKYDGNNDVVK	KLVTDPSAMoVR	NA_133-NA_160	133	160
7141-1-1-1-1-1	L1_20190913_HS_1028_FL_AP3_6.mgf	25046	4	3688.89	4	KLVTDPSAMVR	1	160	>sp|P46682|AP3B_YEAST AP-3 complex subunit beta	1215.66	2.17592e-09	5.15558e-20	VFLQYPEALRDNFDKFVSK	15	188	>sp|Q08951|AP3D-3xFLAG_YEAST	2315.2	5.47536e-08	5.34465e-15	>sp|P46682|AP3B_YEAST AP-3 complex subunit beta-160->sp|Q08951|AP3D-3xFLAG_YEAST-202	NA	NA	>sp|P46682|AP3B_YEAST AP-3 complex subunit beta	>sp|Q08951|AP3D-3xFLAG_YEAST	160	202	0	sp|P46682|AP3B_YEAST	sp|Q08951|AP3D-3xFLAG_YEAST	NA_160	NA_202	KLVTDPSAMVR	VFLQYPEALRDNFDKFVSK	NA_160-NA_202	160	202
3366-1-1-1-1-1	L1_20190913_HS_1028_FL_AP3_5.mgf	14496	4	2042.13	2	AKLLPK	2	272	>sp|Q08951|AP3D-3xFLAG_YEAST	668.458	0.00581081	2.69655e-10	KLVTDPSAMVR	1	160	>sp|P46682|AP3B_YEAST AP-3 complex subunit beta	1215.66	6.37146e-34	6.37146e-34	>sp|P46682|AP3B_YEAST AP-3 complex subunit beta-160->sp|Q08951|AP3D-3xFLAG_YEAST-273	NA	NA	>sp|P46682|AP3B_YEAST AP-3 complex subunit beta	>sp|Q08951|AP3D-3xFLAG_YEAST	160	273	0	sp|P46682|AP3B_YEAST	sp|Q08951|AP3D-3xFLAG_YEAST	NA_160	NA_273	KLVTDPSAMVR	AKLLPK	NA_160-NA_273	160	273
4416-1-1-1-1-1	L1_20190913_HS_1028_FL_AP3_5.mgf	17770	4	2187.18	2	DLIKGIR	4	29	>sp|Q08951|AP3D-3xFLAG_YEAST	813.507	5.08196e-08	1.8113e-18	KLVTDPSAMVR	1	160	>sp|P46682|AP3B_YEAST AP-3 complex subunit beta	1215.66	1.02413e-26	1.02413e-26	>sp|P46682|AP3B_YEAST AP-3 complex subunit beta-160->sp|Q08951|AP3D-3xFLAG_YEAST-32	NA	NA	>sp|P46682|AP3B_YEAST AP-3 complex subunit beta	>sp|Q08951|AP3D-3xFLAG_YEAST	160	32	0	sp|P46682|AP3B_YEAST	sp|Q08951|AP3D-3xFLAG_YEAST	NA_160	NA_32	KLVTDPSAMVR	DLIKGIR	NA_160-NA_32	160	32
6019-1-1-1-1-1	L1_20190913_HS_1028_FL_AP3_7.mgf	21439	4	3092.51	1	KLVTDPSAMVR	1	160	>sp|P46682|AP3B_YEAST AP-3 complex subunit beta	1215.66	6.42736e-24	3.04575e-38	SHNETPEKLDQFFK	8	36	>sp|Q08951|AP3D-3xFLAG_YEAST	1718.83	5.3056e-29	2.42037e-46	>sp|P46682|AP3B_YEAST AP-3 complex subunit beta-160->sp|Q08951|AP3D-3xFLAG_YEAST-43	NA	NA	>sp|P46682|AP3B_YEAST AP-3 complex subunit beta	>sp|Q08951|AP3D-3xFLAG_YEAST	160	43	0	sp|P46682|AP3B_YEAST	sp|Q08951|AP3D-3xFLAG_YEAST	NA_160	NA_43	KLVTDPSAMVR	SHNETPEKLDQFFK	NA_160-NA_43	160	43
5699-2-1-1-1-1	L1_20190913_HS_1028_FL_AP3_7.mgf	20466	4	3454.65	2	KLVTDPSAMoVR	1	160	>sp|P46682|AP3B_YEAST AP-3 complex subunit beta	1231.66	3.03952e-23	3.14659e-37	LDDFENPFEIEREKER	14	710	>sp|Q08951|AP3D-3xFLAG_YEAST	2064.98	2.06508e-08	2.66165e-18	>sp|P46682|AP3B_YEAST AP-3 complex subunit beta-160->sp|Q08951|AP3D-3xFLAG_YEAST-723	NA	NA	>sp|P46682|AP3B_YEAST AP-3 complex subunit beta	>sp|Q08951|AP3D-3xFLAG_YEAST	160	723	0	sp|P46682|AP3B_YEAST	sp|Q08951|AP3D-3xFLAG_YEAST	NA_160	NA_723	KLVTDPSAMoVR	LDDFENPFEIEREKER	NA_160-NA_723	160	723
4727-1-1-1-2-1	L1_20190913_HS_1028_FL_AP3_5.mgf	18748	5	3603.77	2	KLVTDPSAMVR	1	160	>sp|P46682|AP3B_YEAST AP-3 complex subunit beta	1215.66	1.27528e-21	1.27528e-21	DLLDLNEEESSDKKPETIR	14	745	>sp|Q08951|AP3D-3xFLAG_YEAST	2230.1	2.13943e-06	4.18175e-23	>sp|P46682|AP3B_YEAST AP-3 complex subunit beta-160->sp|Q08951|AP3D-3xFLAG_YEAST-758	NA	NA	>sp|P46682|AP3B_YEAST AP-3 complex subunit beta	>sp|Q08951|AP3D-3xFLAG_YEAST	160	758	0	sp|P46682|AP3B_YEAST	sp|Q08951|AP3D-3xFLAG_YEAST	NA_160	NA_758	KLVTDPSAMVR	DLLDLNEEESSDKKPETIR	NA_160-NA_758	160	758
4251-1-1-1-1-1	L1_20190913_HS_1028_FL_AP3_6.mgf	16298	5	3461.69	6	KLVTDPSAMVR	1	160	>sp|P46682|AP3B_YEAST AP-3 complex subunit beta	1215.66	1.38414e-24	1.38414e-24	GSQEEGNLRKEDELELSR	10	856	>sp|Q08951|AP3D-3xFLAG_YEAST	2088.01	8.29141e-07	4.13572e-35	>sp|P46682|AP3B_YEAST AP-3 complex subunit beta-160->sp|Q08951|AP3D-3xFLAG_YEAST-865	NA	NA	>sp|P46682|AP3B_YEAST AP-3 complex subunit beta	>sp|Q08951|AP3D-3xFLAG_YEAST	160	865	0	sp|P46682|AP3B_YEAST	sp|Q08951|AP3D-3xFLAG_YEAST	NA_160	NA_865	KLVTDPSAMVR	GSQEEGNLRKEDELELSR	NA_160-NA_865	160	865
2865-1-1-1-1-1	L1_20190913_HS_1028_FL_AP3_4.mgf	13871	4	2644.38	6	KLVTDPSAMVR	1	160	>sp|P46682|AP3B_YEAST AP-3 complex subunit beta	1215.66	7.34561e-28	1.16594e-39	LEANLIVKDEK	8	874	>sp|Q08951|AP3D-3xFLAG_YEAST	1270.71	3.44735e-19	1.63565e-36	>sp|P46682|AP3B_YEAST AP-3 complex subunit beta-160->sp|Q08951|AP3D-3xFLAG_YEAST-881	NA	NA	>sp|P46682|AP3B_YEAST AP-3 complex subunit beta	>sp|Q08951|AP3D-3xFLAG_YEAST	160	881	0	sp|P46682|AP3B_YEAST	sp|Q08951|AP3D-3xFLAG_YEAST	NA_160	NA_881	KLVTDPSAMVR	LEANLIVKDEK	NA_160-NA_881	160	881
2213-1-1-1-1-1	L1_20190913_HS_1028_FL_AP3_4.mgf	11569	4	2790.37	4	KLVTDPSAMoVR	1	160	>sp|P46682|AP3B_YEAST AP-3 complex subunit beta	1231.66	4.87034e-15	5.81668e-26	AKNSPEPNEFLR	2	915	>sp|Q08951|AP3D-3xFLAG_YEAST	1400.7	4.76063e-13	6.7856e-30	>sp|P46682|AP3B_YEAST AP-3 complex subunit beta-160->sp|Q08951|AP3D-3xFLAG_YEAST-916	NA	NA	>sp|P46682|AP3B_YEAST AP-3 complex subunit beta	>sp|Q08951|AP3D-3xFLAG_YEAST	160	916	0	sp|P46682|AP3B_YEAST	sp|Q08951|AP3D-3xFLAG_YEAST	NA_160	NA_916	KLVTDPSAMoVR	AKNSPEPNEFLR	NA_160-NA_916	160	916
6616-1-1-1-1-1	L1_20190913_HS_1028_FL_AP3_6.mgf	23459	5	3587.73	2	KSFSSQSFITNNSAR	1	692	>sp|P46682|AP3B_YEAST AP-3 complex subunit beta	1672.82	1.09164e-34	1.09164e-34	AGKNDYHEELLDILK	3	183	>sp|P46682|AP3B_YEAST AP-3 complex subunit beta	1756.9	7.80885e-07	1.08981e-26	>sp|P46682|AP3B_YEAST AP-3 complex subunit beta-185->sp|P46682|AP3B_YEAST AP-3 complex subunit beta-692	NA	NA	>sp|P46682|AP3B_YEAST AP-3 complex subunit beta	>sp|P46682|AP3B_YEAST AP-3 complex subunit beta	185	692	0	sp|P46682|AP3B_YEAST	sp|P46682|AP3B_YEAST	NA_185	NA_692	AGKNDYHEELLDILK	KSFSSQSFITNNSAR	NA_185-NA_692	185	692
5534-1-1-1-1-1	L1_20190913_HS_1028_FL_AP3_5.mgf	21354	5	4301.04	2	AGKNDYHEELLDILK	3	183	>sp|P46682|AP3B_YEAST AP-3 complex subunit beta	1756.9	4.57729e-14	6.37113e-34	SFTSSSNAKLTGINDGDSNSISGK	9	707	>sp|P46682|AP3B_YEAST AP-3 complex subunit beta	2386.12	3.87062e-37	7.24578e-58	>sp|P46682|AP3B_YEAST AP-3 complex subunit beta-185->sp|P46682|AP3B_YEAST AP-3 complex subunit beta-715	NA	NA	>sp|P46682|AP3B_YEAST AP-3 complex subunit beta	>sp|P46682|AP3B_YEAST AP-3 complex subunit beta	185	715	0	sp|P46682|AP3B_YEAST	sp|P46682|AP3B_YEAST	NA_185	NA_715	AGKNDYHEELLDILK	SFTSSSNAKLTGINDGDSNSISGK	NA_185-NA_715	185	715
5496-1-1-1-1-1	L1_20190913_HS_1028_FL_AP3_5.mgf	21234	4	4640.21	1	AGKNDYHEELLDILK	3	183	>sp|P46682|AP3B_YEAST AP-3 complex subunit beta	1756.9	1.33591e-21	1.59525e-35	LTGINDGDSNSISGKGNVNTFTSQNGK	15	716	>sp|P46682|AP3B_YEAST AP-3 complex subunit beta	2724.3	2.23063e-43	1.56799e-61	>sp|P46682|AP3B_YEAST AP-3 complex subunit beta-185->sp|P46682|AP3B_YEAST AP-3 complex subunit beta-730	NA	NA	>sp|P46682|AP3B_YEAST AP-3 complex subunit beta	>sp|P46682|AP3B_YEAST AP-3 complex subunit beta	185	730	0	sp|P46682|AP3B_YEAST	sp|P46682|AP3B_YEAST	NA_185	NA_730	AGKNDYHEELLDILK	LTGINDGDSNSISGKGNVNTFTSQNGK	NA_185-NA_730	185	730
5697-1-1-1-1-1	L1_20190913_HS_1028_FL_AP3_6.mgf	20680	4	3308.61	2	GNVNTFTSQNGKK	12	731	>sp|P46682|AP3B_YEAST AP-3 complex subunit beta	1393.69	6.27899e-25	1.16248e-40	AGKNDYHEELLDILK	3	183	>sp|P46682|AP3B_YEAST AP-3 complex subunit beta	1756.9	5.92143e-20	2.02879e-38	>sp|P46682|AP3B_YEAST AP-3 complex subunit beta-185->sp|P46682|AP3B_YEAST AP-3 complex subunit beta-742	NA	NA	>sp|P46682|AP3B_YEAST AP-3 complex subunit beta	>sp|P46682|AP3B_YEAST AP-3 complex subunit beta	185	742	0	sp|P46682|AP3B_YEAST	sp|P46682|AP3B_YEAST	NA_185	NA_742	AGKNDYHEELLDILK	GNVNTFTSQNGKK	NA_185-NA_742	185	742
5699-1-1-1-1-1	L1_20190913_HS_1028_FL_AP3_6.mgf	20686	4	3048.48	4	AAESTDSKIGR	8	159	>sp|P47064|AP3S_YEAST AP-3 complex subunit sigma	1133.57	4.3903e-28	4.3903e-28	AGKNDYHEELLDILK	3	183	>sp|P46682|AP3B_YEAST AP-3 complex subunit beta	1756.9	6.4685e-22	2.21623e-40	>sp|P46682|AP3B_YEAST AP-3 complex subunit beta-185->sp|P47064|AP3S_YEAST AP-3 complex subunit sigma-166	NA	NA	>sp|P47064|AP3S_YEAST AP-3 complex subunit sigma	>sp|P46682|AP3B_YEAST AP-3 complex subunit beta	166	185	0	sp|P47064|AP3S_YEAST	sp|P46682|AP3B_YEAST	NA_166	NA_185	AAESTDSKIGR	AGKNDYHEELLDILK	NA_166-NA_185	166	185
4796-2-1-1-1-1	L1_20190913_HS_1028_FL_AP3_8.mgf	18941	4	3528.84	1	LRPFGFFFEKSLK	10	16	>sp|Q08951|AP3D-3xFLAG_YEAST	1614.89	1	1.58798e-16	AGKNDYHEELLDILK	3	183	>sp|P46682|AP3B_YEAST AP-3 complex subunit beta	1756.9	1	2.6598e-21	>sp|P46682|AP3B_YEAST AP-3 complex subunit beta-185->sp|Q08951|AP3D-3xFLAG_YEAST-25	NA	NA	>sp|P46682|AP3B_YEAST AP-3 complex subunit beta	>sp|Q08951|AP3D-3xFLAG_YEAST	185	25	0	sp|P46682|AP3B_YEAST	sp|Q08951|AP3D-3xFLAG_YEAST	NA_185	NA_25	AGKNDYHEELLDILK	LRPFGFFFEKSLK	NA_185-NA_25	185	25
5775-1-1-1-1-1	L1_20190913_HS_1028_FL_AP3_7.mgf	20698	4	2657.34	1	KPETIR	1	758	>sp|Q08951|AP3D-3xFLAG_YEAST	742.434	1.05015e-06	7.47961e-17	AGKNDYHEELLDILK	3	183	>sp|P46682|AP3B_YEAST AP-3 complex subunit beta	1756.9	3.68869e-10	2.93331e-31	>sp|P46682|AP3B_YEAST AP-3 complex subunit beta-185->sp|Q08951|AP3D-3xFLAG_YEAST-758	NA	NA	>sp|P46682|AP3B_YEAST AP-3 complex subunit beta	>sp|Q08951|AP3D-3xFLAG_YEAST	185	758	0	sp|P46682|AP3B_YEAST	sp|Q08951|AP3D-3xFLAG_YEAST	NA_185	NA_758	AGKNDYHEELLDILK	KPETIR	NA_185-NA_758	185	758
4166-1-1-1-1-1	L1_20190913_HS_1028_FL_AP3_4.mgf	18158	4	3110.47	3	DYNKYK	4	686	>sp|P46682|AP3B_YEAST AP-3 complex subunit beta	829.397	0.000114287	1.0671e-14	ELMADTDPKVISCAVLAYK	9	198	>sp|P46682|AP3B_YEAST AP-3 complex subunit beta	2123.06	4.18891e-44	9.0097e-69	>sp|P46682|AP3B_YEAST AP-3 complex subunit beta-206->sp|P46682|AP3B_YEAST AP-3 complex subunit beta-689	NA	NA	>sp|P46682|AP3B_YEAST AP-3 complex subunit beta	>sp|P46682|AP3B_YEAST AP-3 complex subunit beta	206	689	0	sp|P46682|AP3B_YEAST	sp|P46682|AP3B_YEAST	NA_206	NA_689	ELMADTDPKVISCAVLAYK	DYNKYK	NA_206-NA_689	206	689
2643-1-1-1-1-1	L1_20190913_HS_1028_FL_AP3_3.mgf	14618	4	3954.89	15	KSFSSQSFITNNSAR	1	692	>sp|P46682|AP3B_YEAST AP-3 complex subunit beta	1672.82	3.55202e-22	2.9781e-37	ELMADTDPKVISCAVLAYK	9	198	>sp|P46682|AP3B_YEAST AP-3 complex subunit beta	2123.06	7.45978e-21	3.83488e-40	>sp|P46682|AP3B_YEAST AP-3 complex subunit beta-206->sp|P46682|AP3B_YEAST AP-3 complex subunit beta-692	NA	NA	>sp|P46682|AP3B_YEAST AP-3 complex subunit beta	>sp|P46682|AP3B_YEAST AP-3 complex subunit beta	206	692	0	sp|P46682|AP3B_YEAST	sp|P46682|AP3B_YEAST	NA_206	NA_692	ELMADTDPKVISCAVLAYK	KSFSSQSFITNNSAR	NA_206-NA_692	206	692
1772-1-1-1-1-1	L1_20190913_HS_1028_FL_AP3_4.mgf	10089	4	3188.51	3	PTVVDKSSEGSPR	6	263	>sp|P46682|AP3B_YEAST AP-3 complex subunit beta	1357.68	4.31857e-15	1.60703e-36	KSFSSQSFITNNSAR	1	692	>sp|P46682|AP3B_YEAST AP-3 complex subunit beta	1672.82	3.89138e-38	3.89138e-38	>sp|P46682|AP3B_YEAST AP-3 complex subunit beta-268->sp|P46682|AP3B_YEAST AP-3 complex subunit beta-692	NA	NA	>sp|P46682|AP3B_YEAST AP-3 complex subunit beta	>sp|P46682|AP3B_YEAST AP-3 complex subunit beta	268	692	0	sp|P46682|AP3B_YEAST	sp|P46682|AP3B_YEAST	NA_268	NA_692	PTVVDKSSEGSPR	KSFSSQSFITNNSAR	NA_268-NA_692	268	692
1820-1-1-1-1-1	L1_20190913_HS_1028_FL_AP3_4.mgf	10270	4	3901.82	1	PTVVDKSSEGSPR	6	263	>sp|P46682|AP3B_YEAST AP-3 complex subunit beta	1357.68	3.77186e-17	3.27964e-35	SFTSSSNAKLTGINDGDSNSISGK	9	707	>sp|P46682|AP3B_YEAST AP-3 complex subunit beta	2386.12	1.79952e-40	3.36137e-60	>sp|P46682|AP3B_YEAST AP-3 complex subunit beta-268->sp|P46682|AP3B_YEAST AP-3 complex subunit beta-715	NA	NA	>sp|P46682|AP3B_YEAST AP-3 complex subunit beta	>sp|P46682|AP3B_YEAST AP-3 complex subunit beta	268	715	0	sp|P46682|AP3B_YEAST	sp|P46682|AP3B_YEAST	NA_268	NA_715	PTVVDKSSEGSPR	SFTSSSNAKLTGINDGDSNSISGK	NA_268-NA_715	268	715
3269-1-2-1-1-1	L1_20190913_HS_1028_FL_AP3_5.mgf	14192	5	4871.34	3	QYLPKPTVVDKSSEGSPR	11	258	>sp|P46682|AP3B_YEAST AP-3 complex subunit beta	1987.04	1.44132e-16	9.44025e-36	LTGINDGDSNSISGKGNVNTFTSQNGK	15	716	>sp|P46682|AP3B_YEAST AP-3 complex subunit beta	2724.3	1.52545e-09	3.65719e-19	>sp|P46682|AP3B_YEAST AP-3 complex subunit beta-268->sp|P46682|AP3B_YEAST AP-3 complex subunit beta-730	NA	NA	>sp|P46682|AP3B_YEAST AP-3 complex subunit beta	>sp|P46682|AP3B_YEAST AP-3 complex subunit beta	268	730	0	sp|P46682|AP3B_YEAST	sp|P46682|AP3B_YEAST	NA_268	NA_730	QYLPKPTVVDKSSEGSPR	LTGINDGDSNSISGKGNVNTFTSQNGK	NA_268-NA_730	268	730
2873-1-1-1-2-1	L1_20190913_HS_1028_FL_AP3_6.mgf	12039	4	3538.75	1	GNVNTFTSQNGKK	12	731	>sp|P46682|AP3B_YEAST AP-3 complex subunit beta	1393.69	1.0424e-07	2.14632e-18	QYLPKPTVVDKSSEGSPR	11	258	>sp|P46682|AP3B_YEAST AP-3 complex subunit beta	1987.04	0.000843898	7.00893e-14	>sp|P46682|AP3B_YEAST AP-3 complex subunit beta-268->sp|P46682|AP3B_YEAST AP-3 complex subunit beta-742	NA	NA	>sp|P46682|AP3B_YEAST AP-3 complex subunit beta	>sp|P46682|AP3B_YEAST AP-3 complex subunit beta	268	742	0	sp|P46682|AP3B_YEAST	sp|P46682|AP3B_YEAST	NA_268	NA_742	QYLPKPTVVDKSSEGSPR	GNVNTFTSQNGKK	NA_268-NA_742	268	742
753-1-1-1-1-1	L1_20190913_HS_1028_FL_AP3_4.mgf	6375	4	2649.26	5	AAESTDSKIGR	8	159	>sp|P47064|AP3S_YEAST AP-3 complex subunit sigma	1133.57	4.90211e-21	1.73037e-34	PTVVDKSSEGSPR	6	263	>sp|P46682|AP3B_YEAST AP-3 complex subunit beta	1357.68	3.77555e-18	1.95601e-36	>sp|P46682|AP3B_YEAST AP-3 complex subunit beta-268->sp|P47064|AP3S_YEAST AP-3 complex subunit sigma-166	NA	NA	>sp|P47064|AP3S_YEAST AP-3 complex subunit sigma	>sp|P46682|AP3B_YEAST AP-3 complex subunit beta	166	268	0	sp|P47064|AP3S_YEAST	sp|P46682|AP3B_YEAST	NA_166	NA_268	AAESTDSKIGR	PTVVDKSSEGSPR	NA_166-NA_268	166	268
3160-1-1-1-2-1	L1_20190913_HS_1028_FL_AP3_6.mgf	12922	4	3835.78	2	FVDDSDTSYEEKEK	12	696	>sp|Q08951|AP3D-3xFLAG_YEAST	1690.72	8.73655e-20	3.947e-35	QYLPKPTVVDKSSEGSPR	11	258	>sp|P46682|AP3B_YEAST AP-3 complex subunit beta	1987.04	9.34165e-11	3.01163e-24	>sp|P46682|AP3B_YEAST AP-3 complex subunit beta-268->sp|Q08951|AP3D-3xFLAG_YEAST-707	NA	NA	>sp|P46682|AP3B_YEAST AP-3 complex subunit beta	>sp|Q08951|AP3D-3xFLAG_YEAST	268	707	0	sp|P46682|AP3B_YEAST	sp|Q08951|AP3D-3xFLAG_YEAST	NA_268	NA_707	QYLPKPTVVDKSSEGSPR	FVDDSDTSYEEKEK	NA_268-NA_707	268	707
5352-1-1-1-1-1	L1_20190913_HS_1028_FL_AP3_6.mgf	19640	4	3552.67	5	PTVVDKSSEGSPR	6	263	>sp|P46682|AP3B_YEAST AP-3 complex subunit beta	1357.68	6.01078e-25	4.1449e-44	EKLDDFENPFEIEREK	2	708	>sp|Q08951|AP3D-3xFLAG_YEAST	2036.97	5.75445e-12	2.04234e-32	>sp|P46682|AP3B_YEAST AP-3 complex subunit beta-268->sp|Q08951|AP3D-3xFLAG_YEAST-709	NA	NA	>sp|P46682|AP3B_YEAST AP-3 complex subunit beta	>sp|Q08951|AP3D-3xFLAG_YEAST	268	709	0	sp|P46682|AP3B_YEAST	sp|Q08951|AP3D-3xFLAG_YEAST	NA_268	NA_709	PTVVDKSSEGSPR	EKLDDFENPFEIEREK	NA_268-NA_709	268	709
5052-1-1-1-1-1	L1_20190913_HS_1028_FL_AP3_6.mgf	18714	5	3580.68	1	PTVVDKSSEGSPR	6	263	>sp|P46682|AP3B_YEAST AP-3 complex subunit beta	1357.68	6.74496e-20	2.78368e-41	LDDFENPFEIEREKER	14	710	>sp|Q08951|AP3D-3xFLAG_YEAST	2064.98	7.63509e-15	1.74144e-29	>sp|P46682|AP3B_YEAST AP-3 complex subunit beta-268->sp|Q08951|AP3D-3xFLAG_YEAST-723	NA	NA	>sp|P46682|AP3B_YEAST AP-3 complex subunit beta	>sp|Q08951|AP3D-3xFLAG_YEAST	268	723	0	sp|P46682|AP3B_YEAST	sp|Q08951|AP3D-3xFLAG_YEAST	NA_268	NA_723	PTVVDKSSEGSPR	LDDFENPFEIEREKER	NA_268-NA_723	268	723
2840-1-1-1-2-1	L1_20190913_HS_1028_FL_AP3_6.mgf	11937	5	3804.72	3	PTVVDKSSEGSPR	6	263	>sp|P46682|AP3B_YEAST AP-3 complex subunit beta	1357.68	2.22008e-20	4.84259e-43	MSNPYYLGEEDEERTKNSK	16	726	>sp|Q08951|AP3D-3xFLAG_YEAST	2289.02	2.82342e-22	2.41726e-43	>sp|P46682|AP3B_YEAST AP-3 complex subunit beta-268->sp|Q08951|AP3D-3xFLAG_YEAST-741	NA	NA	>sp|P46682|AP3B_YEAST AP-3 complex subunit beta	>sp|Q08951|AP3D-3xFLAG_YEAST	268	741	0	sp|P46682|AP3B_YEAST	sp|Q08951|AP3D-3xFLAG_YEAST	NA_268	NA_741	PTVVDKSSEGSPR	MSNPYYLGEEDEERTKNSK	NA_268-NA_741	268	741
3711-1-1-1-2-1	L1_20190913_HS_1028_FL_AP3_5.mgf	15575	4	3979.9	1	NSKDLLDLNEEESSDK	3	742	>sp|Q08951|AP3D-3xFLAG_YEAST	1834.84	6.9633e-29	8.6799e-44	QYLPKPTVVDKSSEGSPR	11	258	>sp|P46682|AP3B_YEAST AP-3 complex subunit beta	1987.04	6.24559e-14	1.41665e-29	>sp|P46682|AP3B_YEAST AP-3 complex subunit beta-268->sp|Q08951|AP3D-3xFLAG_YEAST-744	NA	NA	>sp|P46682|AP3B_YEAST AP-3 complex subunit beta	>sp|Q08951|AP3D-3xFLAG_YEAST	268	744	0	sp|P46682|AP3B_YEAST	sp|Q08951|AP3D-3xFLAG_YEAST	NA_268	NA_744	QYLPKPTVVDKSSEGSPR	NSKDLLDLNEEESSDK	NA_268-NA_744	268	744
3305-1-1-1-1-1	L1_20190913_HS_1028_FL_AP3_5.mgf	14306	4	3745.8	1	PTVVDKSSEGSPR	6	263	>sp|P46682|AP3B_YEAST AP-3 complex subunit beta	1357.68	3.31404e-29	7.9645e-50	DLLDLNEEESSDKKPETIR	13	745	>sp|Q08951|AP3D-3xFLAG_YEAST	2230.1	2.03217e-20	2.015e-42	>sp|P46682|AP3B_YEAST AP-3 complex subunit beta-268->sp|Q08951|AP3D-3xFLAG_YEAST-757	NA	NA	>sp|P46682|AP3B_YEAST AP-3 complex subunit beta	>sp|Q08951|AP3D-3xFLAG_YEAST	268	757	0	sp|P46682|AP3B_YEAST	sp|Q08951|AP3D-3xFLAG_YEAST	NA_268	NA_757	PTVVDKSSEGSPR	DLLDLNEEESSDKKPETIR	NA_268-NA_757	268	757
2756-1-1-1-2-1	L1_20190913_HS_1028_FL_AP3_7.mgf	11508	4	2887.49	1	KPETIR	1	758	>sp|Q08951|AP3D-3xFLAG_YEAST	742.434	1.00443e-06	2.34439e-14	QYLPKPTVVDKSSEGSPR	11	258	>sp|P46682|AP3B_YEAST AP-3 complex subunit beta	1987.04	6.42971e-33	8.75716e-51	>sp|P46682|AP3B_YEAST AP-3 complex subunit beta-268->sp|Q08951|AP3D-3xFLAG_YEAST-758	NA	NA	>sp|P46682|AP3B_YEAST AP-3 complex subunit beta	>sp|Q08951|AP3D-3xFLAG_YEAST	268	758	0	sp|P46682|AP3B_YEAST	sp|Q08951|AP3D-3xFLAG_YEAST	NA_268	NA_758	QYLPKPTVVDKSSEGSPR	KPETIR	NA_268-NA_758	268	758
2747-1-1-1-1-1	L1_20190913_HS_1028_FL_AP3_5.mgf	12556	5	3393.75	5	PTVVDKSSEGSPR	6	263	>sp|P46682|AP3B_YEAST AP-3 complex subunit beta	1357.68	5.04787e-11	4.85412e-27	VQVLSDEPVIEAAPKRK	15	794	>sp|Q08951|AP3D-3xFLAG_YEAST	1878.06	9.56953e-18	2.96944e-39	>sp|P46682|AP3B_YEAST AP-3 complex subunit beta-268->sp|Q08951|AP3D-3xFLAG_YEAST-808	NA	NA	>sp|P46682|AP3B_YEAST AP-3 complex subunit beta	>sp|Q08951|AP3D-3xFLAG_YEAST	268	808	0	sp|P46682|AP3B_YEAST	sp|Q08951|AP3D-3xFLAG_YEAST	NA_268	NA_808	PTVVDKSSEGSPR	VQVLSDEPVIEAAPKRK	NA_268-NA_808	268	808
1364-1-1-1-1-1	L1_20190913_HS_1028_FL_AP3_7.mgf	7209	4	2407.19	1	RKDAFQK	2	809	>sp|Q08951|AP3D-3xFLAG_YEAST	891.493	1	3.76971e-10	PTVVDKSSEGSPR	6	263	>sp|P46682|AP3B_YEAST AP-3 complex subunit beta	1357.68	1.81978e-10	1.18448e-27	>sp|P46682|AP3B_YEAST AP-3 complex subunit beta-268->sp|Q08951|AP3D-3xFLAG_YEAST-810	NA	NA	>sp|P46682|AP3B_YEAST AP-3 complex subunit beta	>sp|Q08951|AP3D-3xFLAG_YEAST	268	810	0	sp|P46682|AP3B_YEAST	sp|Q08951|AP3D-3xFLAG_YEAST	NA_268	NA_810	PTVVDKSSEGSPR	RKDAFQK	NA_268-NA_810	268	810
2103-1-1-1-1-1	L1_20190913_HS_1028_FL_AP3_5.mgf	10195	4	2273.13	3	DKINLR	2	829	>sp|Q08951|AP3D-3xFLAG_YEAST	757.445	1.03202e-10	3.01432e-17	PTVVDKSSEGSPR	6	263	>sp|P46682|AP3B_YEAST AP-3 complex subunit beta	1357.68	2.62421e-22	6.6163e-38	>sp|P46682|AP3B_YEAST AP-3 complex subunit beta-268->sp|Q08951|AP3D-3xFLAG_YEAST-830	NA	NA	>sp|P46682|AP3B_YEAST AP-3 complex subunit beta	>sp|Q08951|AP3D-3xFLAG_YEAST	268	830	0	sp|P46682|AP3B_YEAST	sp|Q08951|AP3D-3xFLAG_YEAST	NA_268	NA_830	PTVVDKSSEGSPR	DKINLR	NA_268-NA_830	268	830
2913-1-1-1-1-1	L1_20190913_HS_1028_FL_AP3_6.mgf	12161	4	3603.7	2	PTVVDKSSEGSPR	6	263	>sp|P46682|AP3B_YEAST AP-3 complex subunit beta	1357.68	0.252572	8.72175e-11	GSQEEGNLRKEDELELSR	10	856	>sp|Q08951|AP3D-3xFLAG_YEAST	2088.01	1	1.86554e-10	>sp|P46682|AP3B_YEAST AP-3 complex subunit beta-268->sp|Q08951|AP3D-3xFLAG_YEAST-865	NA	NA	>sp|P46682|AP3B_YEAST AP-3 complex subunit beta	>sp|Q08951|AP3D-3xFLAG_YEAST	268	865	0	sp|P46682|AP3B_YEAST	sp|Q08951|AP3D-3xFLAG_YEAST	NA_268	NA_865	PTVVDKSSEGSPR	GSQEEGNLRKEDELELSR	NA_268-NA_865	268	865
1753-1-1-1-1-1	L1_20190913_HS_1028_FL_AP3_4.mgf	10012	4	2916.4	3	PTVVDKSSEGSPR	6	263	>sp|P46682|AP3B_YEAST AP-3 complex subunit beta	1357.68	8.06081e-19	5.18507e-35	AKNSPEPNEFLR	2	915	>sp|Q08951|AP3D-3xFLAG_YEAST	1400.7	7.10774e-28	7.10774e-28	>sp|P46682|AP3B_YEAST AP-3 complex subunit beta-268->sp|Q08951|AP3D-3xFLAG_YEAST-916	NA	NA	>sp|P46682|AP3B_YEAST AP-3 complex subunit beta	>sp|Q08951|AP3D-3xFLAG_YEAST	268	916	0	sp|P46682|AP3B_YEAST	sp|Q08951|AP3D-3xFLAG_YEAST	NA_268	NA_916	PTVVDKSSEGSPR	AKNSPEPNEFLR	NA_268-NA_916	268	916
564-1-2-1-1-1	L1_20190913_HS_1028_FL_AP3_4.mgf	5694	4	2528.09	2	DYKDDDDK	3	941	>sp|Q08951|AP3D-3xFLAG_YEAST	1012.4	7.78175e-12	2.77356e-22	PTVVDKSSEGSPR	6	263	>sp|P46682|AP3B_YEAST AP-3 complex subunit beta	1357.68	5.04539e-16	1.05103e-31	>sp|P46682|AP3B_YEAST AP-3 complex subunit beta-268->sp|Q08951|AP3D-3xFLAG_YEAST-943	NA	NA	>sp|P46682|AP3B_YEAST AP-3 complex subunit beta	>sp|Q08951|AP3D-3xFLAG_YEAST	268	943	0	sp|P46682|AP3B_YEAST	sp|Q08951|AP3D-3xFLAG_YEAST	NA_268	NA_943	PTVVDKSSEGSPR	DYKDDDDK	NA_268-NA_943	268	943
2920-1-1-1-1-1	L1_20190913_HS_1028_FL_AP3_3.mgf	15671	4	5208.6	5	FYTPVDLPKQK	9	19	>sp|P47064|AP3S_YEAST AP-3 complex subunit sigma	1334.72	7.25275e-08	1.35837e-18	EAAAVATSKLGESSYTYYSQNINPQQLVTLLNSR	9	21	>sp|P46682|AP3B_YEAST AP-3 complex subunit beta	3715.87	9.53505e-52	4.47284e-64	>sp|P46682|AP3B_YEAST AP-3 complex subunit beta-29->sp|P47064|AP3S_YEAST AP-3 complex subunit sigma-27	NA	NA	>sp|P47064|AP3S_YEAST AP-3 complex subunit sigma	>sp|P46682|AP3B_YEAST AP-3 complex subunit beta	27	29	0	sp|P47064|AP3S_YEAST	sp|P46682|AP3B_YEAST	NA_27	NA_29	FYTPVDLPKQK	EAAAVATSKLGESSYTYYSQNINPQQLVTLLNSR	NA_27-NA_29	27	29
3888-1-1-1-1-1	L1_20190913_HS_1028_FL_AP3_4.mgf	17286	4	3735.81	1	NTKFIEALVR	3	336	>sp|P46682|AP3B_YEAST AP-3 complex subunit beta	1189.68	1.10819e-07	3.3698e-23	SFTSSSNAKLTGINDGDSNSISGK	9	707	>sp|P46682|AP3B_YEAST AP-3 complex subunit beta	2386.12	2.13203e-17	5.28125e-32	>sp|P46682|AP3B_YEAST AP-3 complex subunit beta-338->sp|P46682|AP3B_YEAST AP-3 complex subunit beta-715	NA	NA	>sp|P46682|AP3B_YEAST AP-3 complex subunit beta	>sp|P46682|AP3B_YEAST AP-3 complex subunit beta	338	715	0	sp|P46682|AP3B_YEAST	sp|P46682|AP3B_YEAST	NA_338	NA_715	NTKFIEALVR	SFTSSSNAKLTGINDGDSNSISGK	NA_338-NA_715	338	715
2275-1-1-1-1-1	L1_20190913_HS_1028_FL_AP3_3.mgf	13143	4	4071.97	1	NTKFIEALVR	3	336	>sp|P46682|AP3B_YEAST AP-3 complex subunit beta	1189.68	6.44287e-14	6.44287e-14	LTGINDGDSNSISGKGNVNTFTSQNGK	15	716	>sp|P46682|AP3B_YEAST AP-3 complex subunit beta	2724.3	2.83694e-19	6.19411e-39	>sp|P46682|AP3B_YEAST AP-3 complex subunit beta-338->sp|P46682|AP3B_YEAST AP-3 complex subunit beta-730	NA	NA	>sp|P46682|AP3B_YEAST AP-3 complex subunit beta	>sp|P46682|AP3B_YEAST AP-3 complex subunit beta	338	730	0	sp|P46682|AP3B_YEAST	sp|P46682|AP3B_YEAST	NA_338	NA_730	NTKFIEALVR	LTGINDGDSNSISGKGNVNTFTSQNGK	NA_338-NA_730	338	730
4164-1-1-1-1-1	L1_20190913_HS_1028_FL_AP3_5.mgf	16988	4	2741.38	4	NTKFIEALVR	3	336	>sp|P46682|AP3B_YEAST AP-3 complex subunit beta	1189.68	6.05452e-26	6.82558e-36	GNVNTFTSQNGKK	12	731	>sp|P46682|AP3B_YEAST AP-3 complex subunit beta	1393.69	3.41985e-16	4.55926e-31	>sp|P46682|AP3B_YEAST AP-3 complex subunit beta-338->sp|P46682|AP3B_YEAST AP-3 complex subunit beta-742	NA	NA	>sp|P46682|AP3B_YEAST AP-3 complex subunit beta	>sp|P46682|AP3B_YEAST AP-3 complex subunit beta	338	742	0	sp|P46682|AP3B_YEAST	sp|P46682|AP3B_YEAST	NA_338	NA_742	NTKFIEALVR	GNVNTFTSQNGKK	NA_338-NA_742	338	742
3118-1-1-1-1-1	L1_20190913_HS_1028_FL_AP3_4.mgf	14759	4	3038.41	1	NTKFIEALVR	3	336	>sp|P46682|AP3B_YEAST AP-3 complex subunit beta	1189.68	8.87532e-24	2.50349e-36	FVDDSDTSYEEKEK	12	696	>sp|Q08951|AP3D-3xFLAG_YEAST	1690.72	3.58894e-28	1.09838e-47	>sp|P46682|AP3B_YEAST AP-3 complex subunit beta-338->sp|Q08951|AP3D-3xFLAG_YEAST-707	NA	NA	>sp|P46682|AP3B_YEAST AP-3 complex subunit beta	>sp|Q08951|AP3D-3xFLAG_YEAST	338	707	0	sp|P46682|AP3B_YEAST	sp|Q08951|AP3D-3xFLAG_YEAST	NA_338	NA_707	NTKFIEALVR	FVDDSDTSYEEKEK	NA_338-NA_707	338	707
4993-2-1-1-1-1	L1_20190913_HS_1028_FL_AP3_8.mgf	19544	4	3412.67	2	NTKFIEALVR	3	336	>sp|P46682|AP3B_YEAST AP-3 complex subunit beta	1189.68	3.23359e-17	4.80383e-32	LDDFENPFEIEREKER	14	710	>sp|Q08951|AP3D-3xFLAG_YEAST	2064.98	6.16464e-05	2.14567e-15	>sp|P46682|AP3B_YEAST AP-3 complex subunit beta-338->sp|Q08951|AP3D-3xFLAG_YEAST-723	NA	NA	>sp|P46682|AP3B_YEAST AP-3 complex subunit beta	>sp|Q08951|AP3D-3xFLAG_YEAST	338	723	0	sp|P46682|AP3B_YEAST	sp|Q08951|AP3D-3xFLAG_YEAST	NA_338	NA_723	NTKFIEALVR	LDDFENPFEIEREKER	NA_338-NA_723	338	723
5375-1-1-1-1-1	L1_20190913_HS_1028_FL_AP3_7.mgf	19483	4	3652.71	1	NTKFIEALVR	3	336	>sp|P46682|AP3B_YEAST AP-3 complex subunit beta	1189.68	2.08517e-13	2.08517e-13	MoSNPYYLGEEDEERTKNSK	16	726	>sp|Q08951|AP3D-3xFLAG_YEAST	2305.02	3.15862e-18	7.24471e-46	>sp|P46682|AP3B_YEAST AP-3 complex subunit beta-338->sp|Q08951|AP3D-3xFLAG_YEAST-741	NA	NA	>sp|P46682|AP3B_YEAST AP-3 complex subunit beta	>sp|Q08951|AP3D-3xFLAG_YEAST	338	741	0	sp|P46682|AP3B_YEAST	sp|Q08951|AP3D-3xFLAG_YEAST	NA_338	NA_741	NTKFIEALVR	MoSNPYYLGEEDEERTKNSK	NA_338-NA_741	338	741
4954-1-1-1-1-1	L1_20190913_HS_1028_FL_AP3_6.mgf	18414	4	2090.12	1	KPETIR	1	758	>sp|Q08951|AP3D-3xFLAG_YEAST	742.434	0.000160409	1.96181e-11	NTKFIEALVR	3	336	>sp|P46682|AP3B_YEAST AP-3 complex subunit beta	1189.68	8.58182e-25	8.90844e-38	>sp|P46682|AP3B_YEAST AP-3 complex subunit beta-338->sp|Q08951|AP3D-3xFLAG_YEAST-758	NA	NA	>sp|P46682|AP3B_YEAST AP-3 complex subunit beta	>sp|Q08951|AP3D-3xFLAG_YEAST	338	758	0	sp|P46682|AP3B_YEAST	sp|Q08951|AP3D-3xFLAG_YEAST	NA_338	NA_758	NTKFIEALVR	KPETIR	NA_338-NA_758	338	758
4365-1-1-1-1-1	L1_20190913_HS_1028_FL_AP3_4.mgf	18785	4	3097.65	2	NTKFIEALVR	3	336	>sp|P46682|AP3B_YEAST AP-3 complex subunit beta	1189.68	3.46016e-08	6.41086e-21	VQVLSDEPVIEAAPKR	15	794	>sp|Q08951|AP3D-3xFLAG_YEAST	1749.96	1.28893e-14	2.45522e-29	>sp|P46682|AP3B_YEAST AP-3 complex subunit beta-338->sp|Q08951|AP3D-3xFLAG_YEAST-808	NA	NA	>sp|P46682|AP3B_YEAST AP-3 complex subunit beta	>sp|Q08951|AP3D-3xFLAG_YEAST	338	808	0	sp|P46682|AP3B_YEAST	sp|Q08951|AP3D-3xFLAG_YEAST	NA_338	NA_808	NTKFIEALVR	VQVLSDEPVIEAAPKR	NA_338-NA_808	338	808
4995-2-1-1-1-1	L1_20190913_HS_1028_FL_AP3_5.mgf	19660	4	2105.13	1	DKINLR	2	829	>sp|Q08951|AP3D-3xFLAG_YEAST	757.445	0.000110062	2.95199e-11	NTKFIEALVR	3	336	>sp|P46682|AP3B_YEAST AP-3 complex subunit beta	1189.68	3.09061e-21	2.45503e-33	>sp|P46682|AP3B_YEAST AP-3 complex subunit beta-338->sp|Q08951|AP3D-3xFLAG_YEAST-830	NA	NA	>sp|P46682|AP3B_YEAST AP-3 complex subunit beta	>sp|Q08951|AP3D-3xFLAG_YEAST	338	830	0	sp|P46682|AP3B_YEAST	sp|Q08951|AP3D-3xFLAG_YEAST	NA_338	NA_830	NTKFIEALVR	DKINLR	NA_338-NA_830	338	830
5354-1-1-1-1-1	L1_20190913_HS_1028_FL_AP3_5.mgf	20778	4	2748.39	1	NTKFIEALVR	3	336	>sp|P46682|AP3B_YEAST AP-3 complex subunit beta	1189.68	2.69357e-21	3.46011e-33	AKNSPEPNEFLR	2	915	>sp|Q08951|AP3D-3xFLAG_YEAST	1400.7	2.36134e-20	1.46494e-34	>sp|P46682|AP3B_YEAST AP-3 complex subunit beta-338->sp|Q08951|AP3D-3xFLAG_YEAST-916	NA	NA	>sp|P46682|AP3B_YEAST AP-3 complex subunit beta	>sp|Q08951|AP3D-3xFLAG_YEAST	338	916	0	sp|P46682|AP3B_YEAST	sp|Q08951|AP3D-3xFLAG_YEAST	NA_338	NA_916	NTKFIEALVR	AKNSPEPNEFLR	NA_338-NA_916	338	916
7392-1-1-1-1-1	L1_20190913_HS_1028_FL_AP3_6.mgf	25792	4	3711.89	5	MLVQKNPTK	5	477	>sp|P46682|AP3B_YEAST AP-3 complex subunit beta	1057.6	5.46553e-08	1.73874e-23	YYVASAHFPENVVIMoAVKSLSR	18	417	>sp|P46682|AP3B_YEAST AP-3 complex subunit beta	2496.28	2.44935e-48	5.49079e-67	>sp|P46682|AP3B_YEAST AP-3 complex subunit beta-434->sp|P46682|AP3B_YEAST AP-3 complex subunit beta-481	NA	NA	>sp|P46682|AP3B_YEAST AP-3 complex subunit beta	>sp|P46682|AP3B_YEAST AP-3 complex subunit beta	434	481	0	sp|P46682|AP3B_YEAST	sp|P46682|AP3B_YEAST	NA_434	NA_481	YYVASAHFPENVVIMoAVKSLSR	MLVQKNPTK	NA_434-NA_481	434	481
5481-1-1-1-1-1	L1_20190913_HS_1028_FL_AP3_7.mgf	19807	5	3280.59	1	MLVQKNPTK	5	477	>sp|P46682|AP3B_YEAST AP-3 complex subunit beta	1057.6	2.57431e-11	7.82795e-27	LDDFENPFEIEREKER	14	710	>sp|Q08951|AP3D-3xFLAG_YEAST	2064.98	2.60062e-11	7.9504e-26	>sp|P46682|AP3B_YEAST AP-3 complex subunit beta-481->sp|Q08951|AP3D-3xFLAG_YEAST-723	NA	NA	>sp|P46682|AP3B_YEAST AP-3 complex subunit beta	>sp|Q08951|AP3D-3xFLAG_YEAST	481	723	0	sp|P46682|AP3B_YEAST	sp|Q08951|AP3D-3xFLAG_YEAST	NA_481	NA_723	MLVQKNPTK	LDDFENPFEIEREKER	NA_481-NA_723	481	723
1672-1-1-1-1-1	L1_20190913_HS_1028_FL_AP3_7.mgf	8157	4	2713.23	1	NPTKHLR	4	482	>sp|P46682|AP3B_YEAST AP-3 complex subunit beta	864.493	0.00649222	4.75381e-10	FVDDSDTSYEEKEK	12	696	>sp|Q08951|AP3D-3xFLAG_YEAST	1690.72	4.4407e-16	1.91155e-32	>sp|P46682|AP3B_YEAST AP-3 complex subunit beta-485->sp|Q08951|AP3D-3xFLAG_YEAST-707	NA	NA	>sp|P46682|AP3B_YEAST AP-3 complex subunit beta	>sp|Q08951|AP3D-3xFLAG_YEAST	485	707	0	sp|P46682|AP3B_YEAST	sp|Q08951|AP3D-3xFLAG_YEAST	NA_485	NA_707	NPTKHLR	FVDDSDTSYEEKEK	NA_485-NA_707	485	707
3160-1-1-1-1-1	L1_20190913_HS_1028_FL_AP3_7.mgf	12753	4	2857.35	5	NPTKHLR	4	482	>sp|P46682|AP3B_YEAST AP-3 complex subunit beta	864.493	0.00904722	1.44496e-11	NSKDLLDLNEEESSDK	3	742	>sp|Q08951|AP3D-3xFLAG_YEAST	1834.84	1.21575e-34	3.75333e-54	>sp|P46682|AP3B_YEAST AP-3 complex subunit beta-485->sp|Q08951|AP3D-3xFLAG_YEAST-744	NA	NA	>sp|P46682|AP3B_YEAST AP-3 complex subunit beta	>sp|Q08951|AP3D-3xFLAG_YEAST	485	744	0	sp|P46682|AP3B_YEAST	sp|Q08951|AP3D-3xFLAG_YEAST	NA_485	NA_744	NPTKHLR	NSKDLLDLNEEESSDK	NA_485-NA_744	485	744
2801-1-1-1-1-1	L1_20190913_HS_1028_FL_AP3_8.mgf	12000	5	3252.6	16	NPTKHLR	4	482	>sp|P46682|AP3B_YEAST AP-3 complex subunit beta	864.493	1	5.3533e-10	DLLDLNEEESSDKKPETIR	13	745	>sp|Q08951|AP3D-3xFLAG_YEAST	2230.1	4.33095e-15	2.85619e-35	>sp|P46682|AP3B_YEAST AP-3 complex subunit beta-485->sp|Q08951|AP3D-3xFLAG_YEAST-757	NA	NA	>sp|P46682|AP3B_YEAST AP-3 complex subunit beta	>sp|Q08951|AP3D-3xFLAG_YEAST	485	757	0	sp|P46682|AP3B_YEAST	sp|Q08951|AP3D-3xFLAG_YEAST	NA_485	NA_757	NPTKHLR	DLLDLNEEESSDKKPETIR	NA_485-NA_757	485	757
1025-1-1-1-1-1	L1_20190913_HS_1028_FL_AP3_8.mgf	6378	4	2294.14	1	EVRDAMKR	7	58	>sp|P46682|AP3B_YEAST AP-3 complex subunit beta	1003.52	0.000192439	1.63966e-12	NITTNDTKVK	8	89	>sp|P46682|AP3B_YEAST AP-3 complex subunit beta	1132.61	3.69933e-26	9.51623e-44	>sp|P46682|AP3B_YEAST AP-3 complex subunit beta-64->sp|P46682|AP3B_YEAST AP-3 complex subunit beta-96	NA	NA	>sp|P46682|AP3B_YEAST AP-3 complex subunit beta	>sp|P46682|AP3B_YEAST AP-3 complex subunit beta	64	96	0	sp|P46682|AP3B_YEAST	sp|P46682|AP3B_YEAST	NA_64	NA_96	EVRDAMKR	NITTNDTKVK	NA_64-NA_96	64	96
7867-1-1-1-1-1	L1_20190913_HS_1028_FL_AP3_7.mgf	27052	4	3640.91	4	LETHTPEIKEFFR	9	648	>sp|P46682|AP3B_YEAST AP-3 complex subunit beta	1645.85	2.83041e-05	4.48221e-19	LISNDNINKQLPTVLR	9	498	>sp|Q08951|AP3D-3xFLAG_YEAST	1837.04	4.72852e-29	3.3288e-45	>sp|P46682|AP3B_YEAST AP-3 complex subunit beta-656->sp|Q08951|AP3D-3xFLAG_YEAST-506	NA	NA	>sp|Q08951|AP3D-3xFLAG_YEAST	>sp|P46682|AP3B_YEAST AP-3 complex subunit beta	506	656	0	sp|Q08951|AP3D-3xFLAG_YEAST	sp|P46682|AP3B_YEAST	NA_506	NA_656	LISNDNINKQLPTVLR	LETHTPEIKEFFR	NA_506-NA_656	506	656
6007-1-1-1-1-1	L1_20190913_HS_1028_FL_AP3_7.mgf	21401	4	2561.3	26	DKINLR	2	829	>sp|Q08951|AP3D-3xFLAG_YEAST	757.445	0.000137885	8.14965e-12	LETHTPEIKEFFR	9	648	>sp|P46682|AP3B_YEAST AP-3 complex subunit beta	1645.85	0.487856	1.71508e-15	>sp|P46682|AP3B_YEAST AP-3 complex subunit beta-656->sp|Q08951|AP3D-3xFLAG_YEAST-830	NA	NA	>sp|P46682|AP3B_YEAST AP-3 complex subunit beta	>sp|Q08951|AP3D-3xFLAG_YEAST	656	830	0	sp|P46682|AP3B_YEAST	sp|Q08951|AP3D-3xFLAG_YEAST	NA_656	NA_830	LETHTPEIKEFFR	DKINLR	NA_656-NA_830	656	830
2648-2-1-1-1-1	L1_20190913_HS_1028_FL_AP3_5.mgf	12240	4	2996.39	3	EGAELKDYNK	6	680	>sp|P46682|AP3B_YEAST AP-3 complex subunit beta	1165.56	1.30787e-07	4.27069e-25	KSFSSQSFITNNSAR	1	692	>sp|P46682|AP3B_YEAST AP-3 complex subunit beta	1672.82	2.41109e-34	2.71031e-49	>sp|P46682|AP3B_YEAST AP-3 complex subunit beta-685->sp|P46682|AP3B_YEAST AP-3 complex subunit beta-692	NA	NA	>sp|P46682|AP3B_YEAST AP-3 complex subunit beta	>sp|P46682|AP3B_YEAST AP-3 complex subunit beta	685	692	0	sp|P46682|AP3B_YEAST	sp|P46682|AP3B_YEAST	NA_685	NA_692	EGAELKDYNK	KSFSSQSFITNNSAR	NA_685-NA_692	685	692
1863-2-1-1-1-1	L1_20190913_HS_1028_FL_AP3_4.mgf	10414	4	2660.22	2	DYNKYK	4	686	>sp|P46682|AP3B_YEAST AP-3 complex subunit beta	829.397	0.00586122	1.8316e-10	KSFSSQSFITNNSAR	1	692	>sp|P46682|AP3B_YEAST AP-3 complex subunit beta	1672.82	5.80253e-38	1.58843e-53	>sp|P46682|AP3B_YEAST AP-3 complex subunit beta-689->sp|P46682|AP3B_YEAST AP-3 complex subunit beta-692	NA	NA	>sp|P46682|AP3B_YEAST AP-3 complex subunit beta	>sp|P46682|AP3B_YEAST AP-3 complex subunit beta	689	692	0	sp|P46682|AP3B_YEAST	sp|P46682|AP3B_YEAST	NA_689	NA_692	DYNKYK	KSFSSQSFITNNSAR	NA_689-NA_692	689	692
1623-1-1-1-1-1	L1_20190913_HS_1028_FL_AP3_6.mgf	8157	4	2381.1	1	DYNKYK	4	686	>sp|P46682|AP3B_YEAST AP-3 complex subunit beta	829.397	1.71655e-06	2.66421e-14	GNVNTFTSQNGKK	12	731	>sp|P46682|AP3B_YEAST AP-3 complex subunit beta	1393.69	5.01618e-12	7.43003e-24	>sp|P46682|AP3B_YEAST AP-3 complex subunit beta-689->sp|P46682|AP3B_YEAST AP-3 complex subunit beta-742	NA	NA	>sp|P46682|AP3B_YEAST AP-3 complex subunit beta	>sp|P46682|AP3B_YEAST AP-3 complex subunit beta	689	742	0	sp|P46682|AP3B_YEAST	sp|P46682|AP3B_YEAST	NA_689	NA_742	DYNKYK	GNVNTFTSQNGKK	NA_689-NA_742	689	742
1221-1-1-1-1-1	L1_20190913_HS_1028_FL_AP3_5.mgf	7078	4	2120.97	4	DYNKYK	4	686	>sp|P46682|AP3B_YEAST AP-3 complex subunit beta	829.397	1.66155e-08	3.72308e-16	AAESTDSKIGR	8	159	>sp|P47064|AP3S_YEAST AP-3 complex subunit sigma	1133.57	1.08397e-18	6.4649e-34	>sp|P46682|AP3B_YEAST AP-3 complex subunit beta-689->sp|P47064|AP3S_YEAST AP-3 complex subunit sigma-166	NA	NA	>sp|P47064|AP3S_YEAST AP-3 complex subunit sigma	>sp|P46682|AP3B_YEAST AP-3 complex subunit beta	166	689	0	sp|P47064|AP3S_YEAST	sp|P46682|AP3B_YEAST	NA_166	NA_689	AAESTDSKIGR	DYNKYK	NA_166-NA_689	166	689
7094-1-1-1-1-1	L1_20190913_HS_1028_FL_AP3_7.mgf	24688	5	3302.6	1	DYNKYK	4	686	>sp|P46682|AP3B_YEAST AP-3 complex subunit beta	829.397	9.29397e-05	3.32415e-13	VFLQYPEALRDNFDKFVSK	15	188	>sp|Q08951|AP3D-3xFLAG_YEAST	2315.2	1.02157e-07	3.22955e-21	>sp|P46682|AP3B_YEAST AP-3 complex subunit beta-689->sp|Q08951|AP3D-3xFLAG_YEAST-202	NA	NA	>sp|Q08951|AP3D-3xFLAG_YEAST	>sp|P46682|AP3B_YEAST AP-3 complex subunit beta	202	689	0	sp|Q08951|AP3D-3xFLAG_YEAST	sp|P46682|AP3B_YEAST	NA_202	NA_689	VFLQYPEALRDNFDKFVSK	DYNKYK	NA_202-NA_689	202	689
2977-1-1-1-1-1	L1_20190913_HS_1028_FL_AP3_5.mgf	13277	4	2822.25	1	DYNKYK	4	686	>sp|P46682|AP3B_YEAST AP-3 complex subunit beta	829.397	8.93653e-05	2.2064e-13	NSKDLLDLNEEESSDK	3	742	>sp|Q08951|AP3D-3xFLAG_YEAST	1834.84	1.86653e-31	2.93594e-48	>sp|P46682|AP3B_YEAST AP-3 complex subunit beta-689->sp|Q08951|AP3D-3xFLAG_YEAST-744	NA	NA	>sp|P46682|AP3B_YEAST AP-3 complex subunit beta	>sp|Q08951|AP3D-3xFLAG_YEAST	689	744	0	sp|P46682|AP3B_YEAST	sp|Q08951|AP3D-3xFLAG_YEAST	NA_689	NA_744	DYNKYK	NSKDLLDLNEEESSDK	NA_689-NA_744	689	744
1254-1-1-1-1-1	L1_20190913_HS_1028_FL_AP3_6.mgf	7008	4	1729.84	1	KPETIR	1	758	>sp|Q08951|AP3D-3xFLAG_YEAST	742.434	2.22967e-12	1.97036e-18	DYNKYK	4	686	>sp|P46682|AP3B_YEAST AP-3 complex subunit beta	829.397	1.68438e-14	1.68438e-14	>sp|P46682|AP3B_YEAST AP-3 complex subunit beta-689->sp|Q08951|AP3D-3xFLAG_YEAST-758	NA	NA	>sp|P46682|AP3B_YEAST AP-3 complex subunit beta	>sp|Q08951|AP3D-3xFLAG_YEAST	689	758	0	sp|P46682|AP3B_YEAST	sp|Q08951|AP3D-3xFLAG_YEAST	NA_689	NA_758	DYNKYK	KPETIR	NA_689-NA_758	689	758
2402-1-1-1-1-1	L1_20190913_HS_1028_FL_AP3_4.mgf	12173	4	2737.37	4	DYNKYK	4	686	>sp|P46682|AP3B_YEAST AP-3 complex subunit beta	829.397	1.05477e-06	1.88776e-15	VQVLSDEPVIEAAPKR	15	794	>sp|Q08951|AP3D-3xFLAG_YEAST	1749.96	2.34649e-40	4.45003e-59	>sp|P46682|AP3B_YEAST AP-3 complex subunit beta-689->sp|Q08951|AP3D-3xFLAG_YEAST-808	NA	NA	>sp|P46682|AP3B_YEAST AP-3 complex subunit beta	>sp|Q08951|AP3D-3xFLAG_YEAST	689	808	0	sp|P46682|AP3B_YEAST	sp|Q08951|AP3D-3xFLAG_YEAST	NA_689	NA_808	DYNKYK	VQVLSDEPVIEAAPKR	NA_689-NA_808	689	808
2426-1-1-1-1-1	L1_20190913_HS_1028_FL_AP3_6.mgf	10647	4	1744.85	3	DKINLR	2	829	>sp|Q08951|AP3D-3xFLAG_YEAST	757.445	6.07616e-10	1.97002e-16	DYNKYK	4	686	>sp|P46682|AP3B_YEAST AP-3 complex subunit beta	829.397	6.05527e-12	2.15396e-18	>sp|P46682|AP3B_YEAST AP-3 complex subunit beta-689->sp|Q08951|AP3D-3xFLAG_YEAST-830	NA	NA	>sp|P46682|AP3B_YEAST AP-3 complex subunit beta	>sp|Q08951|AP3D-3xFLAG_YEAST	689	830	0	sp|P46682|AP3B_YEAST	sp|Q08951|AP3D-3xFLAG_YEAST	NA_689	NA_830	DYNKYK	DKINLR	NA_689-NA_830	689	830
2592-1-1-1-1-1	L1_20190913_HS_1028_FL_AP3_4.mgf	12792	4	4216.95	2	KSFSSQSFITNNSAR	1	692	>sp|P46682|AP3B_YEAST AP-3 complex subunit beta	1672.82	1.78399e-28	4.60011e-44	SFTSSSNAKLTGINDGDSNSISGK	9	707	>sp|P46682|AP3B_YEAST AP-3 complex subunit beta	2386.12	3.11398e-33	3.38505e-52	>sp|P46682|AP3B_YEAST AP-3 complex subunit beta-692->sp|P46682|AP3B_YEAST AP-3 complex subunit beta-715	NA	NA	>sp|P46682|AP3B_YEAST AP-3 complex subunit beta	>sp|P46682|AP3B_YEAST AP-3 complex subunit beta	692	715	0	sp|P46682|AP3B_YEAST	sp|P46682|AP3B_YEAST	NA_692	NA_715	KSFSSQSFITNNSAR	SFTSSSNAKLTGINDGDSNSISGK	NA_692-NA_715	692	715
1714-1-1-1-1-1	L1_20190913_HS_1028_FL_AP3_3.mgf	10668	4	4555.11	1	KSFSSQSFITNNSAR	1	692	>sp|P46682|AP3B_YEAST AP-3 complex subunit beta	1672.82	3.03992e-21	8.43138e-39	LTGINDGDSNSISGKGNVNTFTSQNGK	15	716	>sp|P46682|AP3B_YEAST AP-3 complex subunit beta	2724.3	1.56485e-14	3.76285e-31	>sp|P46682|AP3B_YEAST AP-3 complex subunit beta-692->sp|P46682|AP3B_YEAST AP-3 complex subunit beta-730	NA	NA	>sp|P46682|AP3B_YEAST AP-3 complex subunit beta	>sp|P46682|AP3B_YEAST AP-3 complex subunit beta	692	730	0	sp|P46682|AP3B_YEAST	sp|P46682|AP3B_YEAST	NA_692	NA_730	KSFSSQSFITNNSAR	LTGINDGDSNSISGKGNVNTFTSQNGK	NA_692-NA_730	692	730
1864-1-1-1-1-1	L1_20190913_HS_1028_FL_AP3_4.mgf	10418	4	3225.5	1	GNVNTFTSQNGKK	12	731	>sp|P46682|AP3B_YEAST AP-3 complex subunit beta	1393.69	8.6392e-15	5.09361e-23	KSFSSQSFITNNSAR	1	692	>sp|P46682|AP3B_YEAST AP-3 complex subunit beta	1672.82	5.40606e-33	1.4799e-48	>sp|P46682|AP3B_YEAST AP-3 complex subunit beta-692->sp|P46682|AP3B_YEAST AP-3 complex subunit beta-742	NA	NA	>sp|P46682|AP3B_YEAST AP-3 complex subunit beta	>sp|P46682|AP3B_YEAST AP-3 complex subunit beta	692	742	0	sp|P46682|AP3B_YEAST	sp|P46682|AP3B_YEAST	NA_692	NA_742	KSFSSQSFITNNSAR	GNVNTFTSQNGKK	NA_692-NA_742	692	742
1769-1-1-1-1-1	L1_20190913_HS_1028_FL_AP3_3.mgf	10999	4	3707.77	2	KSFSSQSFITNNSAR	1	692	>sp|P46682|AP3B_YEAST AP-3 complex subunit beta	1672.82	5.14604e-18	6.08928e-27	IVASVDELNKAAESTDSK	10	149	>sp|P47064|AP3S_YEAST AP-3 complex subunit sigma	1875.94	4.75246e-23	8.46861e-41	>sp|P46682|AP3B_YEAST AP-3 complex subunit beta-692->sp|P47064|AP3S_YEAST AP-3 complex subunit sigma-158	NA	NA	>sp|P47064|AP3S_YEAST AP-3 complex subunit sigma	>sp|P46682|AP3B_YEAST AP-3 complex subunit beta	158	692	0	sp|P47064|AP3S_YEAST	sp|P46682|AP3B_YEAST	NA_158	NA_692	IVASVDELNKAAESTDSK	KSFSSQSFITNNSAR	NA_158-NA_692	158	692
7057-1-1-1-1-1	L1_20190913_HS_1028_FL_AP3_6.mgf	24774	4	4147.02	1	KSFSSQSFITNNSAR	1	692	>sp|P46682|AP3B_YEAST AP-3 complex subunit beta	1672.82	1.60544e-28	2.83776e-45	VFLQYPEALRDNFDKFVSK	15	188	>sp|Q08951|AP3D-3xFLAG_YEAST	2315.2	1.76696e-11	4.43866e-29	>sp|P46682|AP3B_YEAST AP-3 complex subunit beta-692->sp|Q08951|AP3D-3xFLAG_YEAST-202	NA	NA	>sp|Q08951|AP3D-3xFLAG_YEAST	>sp|P46682|AP3B_YEAST AP-3 complex subunit beta	202	692	0	sp|Q08951|AP3D-3xFLAG_YEAST	sp|P46682|AP3B_YEAST	NA_202	NA_692	VFLQYPEALRDNFDKFVSK	KSFSSQSFITNNSAR	NA_202-NA_692	202	692
6167-3-1-1-1-1	L1_20190913_HS_1028_FL_AP3_7.mgf	21885	4	3896.81	15	KSFSSQSFITNNSAR	1	692	>sp|P46682|AP3B_YEAST AP-3 complex subunit beta	1672.82	1.34584e-21	3.2078e-29	LDDFENPFEIEREKER	14	710	>sp|Q08951|AP3D-3xFLAG_YEAST	2064.98	0.0338144	6.81439e-12	>sp|P46682|AP3B_YEAST AP-3 complex subunit beta-692->sp|Q08951|AP3D-3xFLAG_YEAST-723	NA	NA	>sp|P46682|AP3B_YEAST AP-3 complex subunit beta	>sp|Q08951|AP3D-3xFLAG_YEAST	692	723	0	sp|P46682|AP3B_YEAST	sp|Q08951|AP3D-3xFLAG_YEAST	NA_692	NA_723	KSFSSQSFITNNSAR	LDDFENPFEIEREKER	NA_692-NA_723	692	723
4029-1-1-1-2-1	L1_20190913_HS_1028_FL_AP3_6.mgf	15623	4	4119.86	4	KSFSSQSFITNNSAR	1	692	>sp|P46682|AP3B_YEAST AP-3 complex subunit beta	1672.82	2.26791e-11	2.1973e-22	MSNPYYLGEEDEERTKNSK	16	726	>sp|Q08951|AP3D-3xFLAG_YEAST	2289.02	0.406029	9.08896e-14	>sp|P46682|AP3B_YEAST AP-3 complex subunit beta-692->sp|Q08951|AP3D-3xFLAG_YEAST-741	NA	NA	>sp|P46682|AP3B_YEAST AP-3 complex subunit beta	>sp|Q08951|AP3D-3xFLAG_YEAST	692	741	0	sp|P46682|AP3B_YEAST	sp|Q08951|AP3D-3xFLAG_YEAST	NA_692	NA_741	KSFSSQSFITNNSAR	MSNPYYLGEEDEERTKNSK	NA_692-NA_741	692	741
1800-1-1-1-1-1	L1_20190913_HS_1028_FL_AP3_4.mgf	10198	4	3937.82	11	GNVNTFTSQNGKK	12	731	>sp|P46682|AP3B_YEAST AP-3 complex subunit beta	1393.69	3.58463e-15	1.63875e-34	SFTSSSNAKLTGINDGDSNSISGK	9	707	>sp|P46682|AP3B_YEAST AP-3 complex subunit beta	2386.12	1.24444e-51	6.08344e-69	>sp|P46682|AP3B_YEAST AP-3 complex subunit beta-715->sp|P46682|AP3B_YEAST AP-3 complex subunit beta-742	NA	NA	>sp|P46682|AP3B_YEAST AP-3 complex subunit beta	>sp|P46682|AP3B_YEAST AP-3 complex subunit beta	715	742	0	sp|P46682|AP3B_YEAST	sp|P46682|AP3B_YEAST	NA_715	NA_742	SFTSSSNAKLTGINDGDSNSISGK	GNVNTFTSQNGKK	NA_715-NA_742	715	742
1764-1-1-1-1-1	L1_20190913_HS_1028_FL_AP3_4.mgf	10055	4	3676.74	3	NITTNDTKVK	8	89	>sp|P46682|AP3B_YEAST AP-3 complex subunit beta	1132.61	4.50089e-12	4.50089e-12	SFTSSSNAKLTGINDGDSNSISGK	9	707	>sp|P46682|AP3B_YEAST AP-3 complex subunit beta	2386.12	1.90526e-47	1.50066e-63	>sp|P46682|AP3B_YEAST AP-3 complex subunit beta-715->sp|P46682|AP3B_YEAST AP-3 complex subunit beta-96	NA	NA	>sp|P46682|AP3B_YEAST AP-3 complex subunit beta	>sp|P46682|AP3B_YEAST AP-3 complex subunit beta	715	96	0	sp|P46682|AP3B_YEAST	sp|P46682|AP3B_YEAST	NA_715	NA_96	SFTSSSNAKLTGINDGDSNSISGK	NITTNDTKVK	NA_715-NA_96	715	96
1746-1-1-1-1-1	L1_20190913_HS_1028_FL_AP3_3.mgf	10912	4	4421.07	2	IVASVDELNKAAESTDSK	10	149	>sp|P47064|AP3S_YEAST AP-3 complex subunit sigma	1875.94	3.29929e-30	3.99706e-49	SFTSSSNAKLTGINDGDSNSISGK	9	707	>sp|P46682|AP3B_YEAST AP-3 complex subunit beta	2386.12	3.30834e-32	3.79832e-53	>sp|P46682|AP3B_YEAST AP-3 complex subunit beta-715->sp|P47064|AP3S_YEAST AP-3 complex subunit sigma-158	NA	NA	>sp|P47064|AP3S_YEAST AP-3 complex subunit sigma	>sp|P46682|AP3B_YEAST AP-3 complex subunit beta	158	715	0	sp|P47064|AP3S_YEAST	sp|P46682|AP3B_YEAST	NA_158	NA_715	IVASVDELNKAAESTDSK	SFTSSSNAKLTGINDGDSNSISGK	NA_158-NA_715	158	715
1751-1-1-1-1-1	L1_20190913_HS_1028_FL_AP3_4.mgf	9998	4	3677.71	1	AAESTDSKIGR	8	159	>sp|P47064|AP3S_YEAST AP-3 complex subunit sigma	1133.57	5.45152e-12	5.45152e-12	SFTSSSNAKLTGINDGDSNSISGK	9	707	>sp|P46682|AP3B_YEAST AP-3 complex subunit beta	2386.12	1.52803e-41	7.5236e-62	>sp|P46682|AP3B_YEAST AP-3 complex subunit beta-715->sp|P47064|AP3S_YEAST AP-3 complex subunit sigma-166	NA	NA	>sp|P47064|AP3S_YEAST AP-3 complex subunit sigma	>sp|P46682|AP3B_YEAST AP-3 complex subunit beta	166	715	0	sp|P47064|AP3S_YEAST	sp|P46682|AP3B_YEAST	NA_166	NA_715	AAESTDSKIGR	SFTSSSNAKLTGINDGDSNSISGK	NA_166-NA_715	166	715
2247-1-1-1-1-1	L1_20190913_HS_1028_FL_AP3_3.mgf	13039	4	4089.01	2	LFTNLSQVEPKLR	11	259	>sp|Q08951|AP3D-3xFLAG_YEAST	1543.87	6.15504e-15	1.10404e-26	SFTSSSNAKLTGINDGDSNSISGK	9	707	>sp|P46682|AP3B_YEAST AP-3 complex subunit beta	2386.12	8.1042e-36	2.804e-55	>sp|P46682|AP3B_YEAST AP-3 complex subunit beta-715->sp|Q08951|AP3D-3xFLAG_YEAST-269	NA	NA	>sp|Q08951|AP3D-3xFLAG_YEAST	>sp|P46682|AP3B_YEAST AP-3 complex subunit beta	269	715	0	sp|Q08951|AP3D-3xFLAG_YEAST	sp|P46682|AP3B_YEAST	NA_269	NA_715	LFTNLSQVEPKLR	SFTSSSNAKLTGINDGDSNSISGK	NA_269-NA_715	269	715
5634-1-1-1-1-1	L1_20190913_HS_1028_FL_AP3_6.mgf	20488	4	4262.97	23	SHNETPEKLDQFFK	8	36	>sp|Q08951|AP3D-3xFLAG_YEAST	1718.83	0.000348677	6.98885e-22	SFTSSSNAKLTGINDGDSNSISGK	9	707	>sp|P46682|AP3B_YEAST AP-3 complex subunit beta	2386.12	3.85143e-17	6.73437e-37	>sp|P46682|AP3B_YEAST AP-3 complex subunit beta-715->sp|Q08951|AP3D-3xFLAG_YEAST-43	NA	NA	>sp|Q08951|AP3D-3xFLAG_YEAST	>sp|P46682|AP3B_YEAST AP-3 complex subunit beta	43	715	0	sp|Q08951|AP3D-3xFLAG_YEAST	sp|P46682|AP3B_YEAST	NA_43	NA_715	SHNETPEKLDQFFK	SFTSSSNAKLTGINDGDSNSISGK	NA_43-NA_715	43	715
3112-1-1-1-1-1	L1_20190913_HS_1028_FL_AP3_3.mgf	16278	4	4555.28	2	EVTIANIIKLISNDNINK	9	489	>sp|Q08951|AP3D-3xFLAG_YEAST	2011.13	9.89713e-20	5.39703e-26	SFTSSSNAKLTGINDGDSNSISGK	9	707	>sp|P46682|AP3B_YEAST AP-3 complex subunit beta	2386.12	4.99745e-28	4.06213e-37	>sp|P46682|AP3B_YEAST AP-3 complex subunit beta-715->sp|Q08951|AP3D-3xFLAG_YEAST-497	NA	NA	>sp|Q08951|AP3D-3xFLAG_YEAST	>sp|P46682|AP3B_YEAST AP-3 complex subunit beta	497	715	0	sp|Q08951|AP3D-3xFLAG_YEAST	sp|P46682|AP3B_YEAST	NA_497	NA_715	EVTIANIIKLISNDNINK	SFTSSSNAKLTGINDGDSNSISGK	NA_497-NA_715	497	715
5951-1-1-1-1-1	L1_20190913_HS_1028_FL_AP3_6.mgf	21445	5	4609.11	1	LDDFENPFEIEREKER	14	710	>sp|Q08951|AP3D-3xFLAG_YEAST	2064.98	4.42059e-07	6.45996e-21	SFTSSSNAKLTGINDGDSNSISGK	9	707	>sp|P46682|AP3B_YEAST AP-3 complex subunit beta	2386.12	3.02294e-30	2.99382e-49	>sp|P46682|AP3B_YEAST AP-3 complex subunit beta-715->sp|Q08951|AP3D-3xFLAG_YEAST-723	NA	NA	>sp|P46682|AP3B_YEAST AP-3 complex subunit beta	>sp|Q08951|AP3D-3xFLAG_YEAST	715	723	0	sp|P46682|AP3B_YEAST	sp|Q08951|AP3D-3xFLAG_YEAST	NA_715	NA_723	SFTSSSNAKLTGINDGDSNSISGK	LDDFENPFEIEREKER	NA_715-NA_723	715	723
1919-1-1-1-1-1	L1_20190913_HS_1028_FL_AP3_3.mgf	11534	4	4378.98	4	NSKDLLDLNEEESSDK	3	742	>sp|Q08951|AP3D-3xFLAG_YEAST	1834.84	3.87886e-22	3.05671e-41	SFTSSSNAKLTGINDGDSNSISGK	9	707	>sp|P46682|AP3B_YEAST AP-3 complex subunit beta	2386.12	5.67187e-38	3.87488e-60	>sp|P46682|AP3B_YEAST AP-3 complex subunit beta-715->sp|Q08951|AP3D-3xFLAG_YEAST-744	NA	NA	>sp|P46682|AP3B_YEAST AP-3 complex subunit beta	>sp|Q08951|AP3D-3xFLAG_YEAST	715	744	0	sp|P46682|AP3B_YEAST	sp|Q08951|AP3D-3xFLAG_YEAST	NA_715	NA_744	SFTSSSNAKLTGINDGDSNSISGK	NSKDLLDLNEEESSDK	NA_715-NA_744	715	744
1724-1-1-1-1-1	L1_20190913_HS_1028_FL_AP3_4.mgf	9905	4	3286.57	1	KPETIR	1	758	>sp|Q08951|AP3D-3xFLAG_YEAST	742.434	9.21276e-07	7.42416e-15	SFTSSSNAKLTGINDGDSNSISGK	9	707	>sp|P46682|AP3B_YEAST AP-3 complex subunit beta	2386.12	4.439e-55	2.0354e-76	>sp|P46682|AP3B_YEAST AP-3 complex subunit beta-715->sp|Q08951|AP3D-3xFLAG_YEAST-758	NA	NA	>sp|P46682|AP3B_YEAST AP-3 complex subunit beta	>sp|Q08951|AP3D-3xFLAG_YEAST	715	758	0	sp|P46682|AP3B_YEAST	sp|Q08951|AP3D-3xFLAG_YEAST	NA_715	NA_758	SFTSSSNAKLTGINDGDSNSISGK	KPETIR	NA_715-NA_758	715	758
1960-1-1-1-1-1	L1_20190913_HS_1028_FL_AP3_3.mgf	11729	4	4295.09	14	VQVLSDEPVIEAAPKR	15	794	>sp|Q08951|AP3D-3xFLAG_YEAST	1749.96	7.93319e-32	7.93319e-32	SFTSSSNAKLTGINDGDSNSISGK	9	707	>sp|P46682|AP3B_YEAST AP-3 complex subunit beta	2386.12	3.24013e-13	5.80873e-33	>sp|P46682|AP3B_YEAST AP-3 complex subunit beta-715->sp|Q08951|AP3D-3xFLAG_YEAST-808	NA	NA	>sp|P46682|AP3B_YEAST AP-3 complex subunit beta	>sp|Q08951|AP3D-3xFLAG_YEAST	715	808	0	sp|P46682|AP3B_YEAST	sp|Q08951|AP3D-3xFLAG_YEAST	NA_715	NA_808	SFTSSSNAKLTGINDGDSNSISGK	VQVLSDEPVIEAAPKR	NA_715-NA_808	715	808
1845-1-1-1-1-1	L1_20190913_HS_1028_FL_AP3_4.mgf	10353	4	3625.73	3	KPETIR	1	758	>sp|Q08951|AP3D-3xFLAG_YEAST	742.434	4.96542e-07	4.4495e-16	LTGINDGDSNSISGKGNVNTFTSQNGK	15	716	>sp|P46682|AP3B_YEAST AP-3 complex subunit beta	2724.3	2.75755e-21	5.7923e-28	>sp|P46682|AP3B_YEAST AP-3 complex subunit beta-730->sp|Q08951|AP3D-3xFLAG_YEAST-758	NA	NA	>sp|P46682|AP3B_YEAST AP-3 complex subunit beta	>sp|Q08951|AP3D-3xFLAG_YEAST	730	758	0	sp|P46682|AP3B_YEAST	sp|Q08951|AP3D-3xFLAG_YEAST	NA_730	NA_758	LTGINDGDSNSISGKGNVNTFTSQNGK	KPETIR	NA_730-NA_758	730	758
4783-1-1-1-1-1	L1_20190913_HS_1028_FL_AP3_7.mgf	17663	4	3271.52	1	GNVNTFTSQNGKK	12	731	>sp|P46682|AP3B_YEAST AP-3 complex subunit beta	1393.69	2.05614e-16	2.05614e-16	SHNETPEKLDQFFK	8	36	>sp|Q08951|AP3D-3xFLAG_YEAST	1718.83	1	1.87118e-19	>sp|P46682|AP3B_YEAST AP-3 complex subunit beta-742->sp|Q08951|AP3D-3xFLAG_YEAST-43	NA	NA	>sp|Q08951|AP3D-3xFLAG_YEAST	>sp|P46682|AP3B_YEAST AP-3 complex subunit beta	43	742	0	sp|Q08951|AP3D-3xFLAG_YEAST	sp|P46682|AP3B_YEAST	NA_43	NA_742	SHNETPEKLDQFFK	GNVNTFTSQNGKK	NA_43-NA_742	43	742
5417-1-1-1-1-1	L1_20190913_HS_1028_FL_AP3_8.mgf	20867	4	3562.85	1	GNVNTFTSQNGKK	12	731	>sp|P46682|AP3B_YEAST AP-3 complex subunit beta	1393.69	2.22632e-14	3.55167e-29	EVTIANIIKLISNDNINK	9	489	>sp|Q08951|AP3D-3xFLAG_YEAST	2011.13	5.66565e-35	3.52691e-46	>sp|P46682|AP3B_YEAST AP-3 complex subunit beta-742->sp|Q08951|AP3D-3xFLAG_YEAST-497	NA	NA	>sp|Q08951|AP3D-3xFLAG_YEAST	>sp|P46682|AP3B_YEAST AP-3 complex subunit beta	497	742	0	sp|Q08951|AP3D-3xFLAG_YEAST	sp|P46682|AP3B_YEAST	NA_497	NA_742	EVTIANIIKLISNDNINK	GNVNTFTSQNGKK	NA_497-NA_742	497	742
2764-1-1-1-1-1	L1_20190913_HS_1028_FL_AP3_4.mgf	13506	4	3388.74	3	GNVNTFTSQNGKK	12	731	>sp|P46682|AP3B_YEAST AP-3 complex subunit beta	1393.69	8.51359e-15	1.33096e-32	LISNDNINKQLPTVLR	9	498	>sp|Q08951|AP3D-3xFLAG_YEAST	1837.04	5.75851e-24	2.8766e-40	>sp|P46682|AP3B_YEAST AP-3 complex subunit beta-742->sp|Q08951|AP3D-3xFLAG_YEAST-506	NA	NA	>sp|Q08951|AP3D-3xFLAG_YEAST	>sp|P46682|AP3B_YEAST AP-3 complex subunit beta	506	742	0	sp|Q08951|AP3D-3xFLAG_YEAST	sp|P46682|AP3B_YEAST	NA_506	NA_742	LISNDNINKQLPTVLR	GNVNTFTSQNGKK	NA_506-NA_742	506	742
2130-1-1-1-1-1	L1_20190913_HS_1028_FL_AP3_4.mgf	11303	4	3387.55	1	GNVNTFTSQNGKK	12	731	>sp|P46682|AP3B_YEAST AP-3 complex subunit beta	1393.69	5.58461e-07	6.88388e-20	NSKDLLDLNEEESSDK	3	742	>sp|Q08951|AP3D-3xFLAG_YEAST	1834.84	4.10092e-21	2.81118e-37	>sp|P46682|AP3B_YEAST AP-3 complex subunit beta-742->sp|Q08951|AP3D-3xFLAG_YEAST-744	NA	NA	>sp|P46682|AP3B_YEAST AP-3 complex subunit beta	>sp|Q08951|AP3D-3xFLAG_YEAST	742	744	0	sp|P46682|AP3B_YEAST	sp|Q08951|AP3D-3xFLAG_YEAST	NA_742	NA_744	GNVNTFTSQNGKK	NSKDLLDLNEEESSDK	NA_742-NA_744	742	744
3292-1-1-1-1-1	L1_20190913_HS_1028_FL_AP3_5.mgf	14265	4	3781.8	2	GNVNTFTSQNGKK	12	731	>sp|P46682|AP3B_YEAST AP-3 complex subunit beta	1393.69	4.01438e-23	1.27709e-38	DLLDLNEEESSDKKPETIR	13	745	>sp|Q08951|AP3D-3xFLAG_YEAST	2230.1	5.3467e-21	2.52455e-37	>sp|P46682|AP3B_YEAST AP-3 complex subunit beta-742->sp|Q08951|AP3D-3xFLAG_YEAST-757	NA	NA	>sp|P46682|AP3B_YEAST AP-3 complex subunit beta	>sp|Q08951|AP3D-3xFLAG_YEAST	742	757	0	sp|P46682|AP3B_YEAST	sp|Q08951|AP3D-3xFLAG_YEAST	NA_742	NA_757	GNVNTFTSQNGKK	DLLDLNEEESSDKKPETIR	NA_742-NA_757	742	757
2518-1-1-1-1-1	L1_20190913_HS_1028_FL_AP3_5.mgf	11787	4	2104.12	2	DLIKGIR	4	29	>sp|Q08951|AP3D-3xFLAG_YEAST	813.507	2.89943e-10	2.89943e-10	NITTNDTKVK	8	89	>sp|P46682|AP3B_YEAST AP-3 complex subunit beta	1132.61	2.40934e-09	5.33644e-19	>sp|P46682|AP3B_YEAST AP-3 complex subunit beta-96->sp|Q08951|AP3D-3xFLAG_YEAST-32	NA	NA	>sp|Q08951|AP3D-3xFLAG_YEAST	>sp|P46682|AP3B_YEAST AP-3 complex subunit beta	32	96	0	sp|Q08951|AP3D-3xFLAG_YEAST	sp|P46682|AP3B_YEAST	NA_32	NA_96	DLIKGIR	NITTNDTKVK	NA_32-NA_96	32	96
2073-1-1-1-1-1	L1_20190913_HS_1028_FL_AP3_4.mgf	11112	4	3125.46	1	NITTNDTKVK	8	89	>sp|P46682|AP3B_YEAST AP-3 complex subunit beta	1132.61	1.06848e-17	1.31665e-32	NSKDLLDLNEEESSDK	3	742	>sp|Q08951|AP3D-3xFLAG_YEAST	1834.84	2.99714e-34	2.01518e-51	>sp|P46682|AP3B_YEAST AP-3 complex subunit beta-96->sp|Q08951|AP3D-3xFLAG_YEAST-744	NA	NA	>sp|Q08951|AP3D-3xFLAG_YEAST	>sp|P46682|AP3B_YEAST AP-3 complex subunit beta	744	96	0	sp|Q08951|AP3D-3xFLAG_YEAST	sp|P46682|AP3B_YEAST	NA_744	NA_96	NSKDLLDLNEEESSDK	NITTNDTKVK	NA_744-NA_96	744	96
1836-1-1-1-1-1	L1_20190913_HS_1028_FL_AP3_4.mgf	10321	4	2561.33	2	NITTNDTKVK	8	89	>sp|P46682|AP3B_YEAST AP-3 complex subunit beta	1132.61	2.46877e-09	4.92789e-17	LEANLIVKDEK	8	874	>sp|Q08951|AP3D-3xFLAG_YEAST	1270.71	7.68389e-17	3.50539e-34	>sp|P46682|AP3B_YEAST AP-3 complex subunit beta-96->sp|Q08951|AP3D-3xFLAG_YEAST-881	NA	NA	>sp|Q08951|AP3D-3xFLAG_YEAST	>sp|P46682|AP3B_YEAST AP-3 complex subunit beta	881	96	0	sp|Q08951|AP3D-3xFLAG_YEAST	sp|P46682|AP3B_YEAST	NA_881	NA_96	LEANLIVKDEK	NITTNDTKVK	NA_881-NA_96	881	96
1362-1-1-1-1-1	L1_20190913_HS_1028_FL_AP3_3.mgf	9106	4	3167.52	1	AAESTDSKIGR	8	159	>sp|P47064|AP3S_YEAST AP-3 complex subunit sigma	1133.57	3.38101e-21	5.93914e-36	IVASVDELNKAAESTDSK	10	149	>sp|P47064|AP3S_YEAST AP-3 complex subunit sigma	1875.94	1.12155e-30	5.1084e-52	>sp|P47064|AP3S_YEAST AP-3 complex subunit sigma-158->sp|P47064|AP3S_YEAST AP-3 complex subunit sigma-166	NA	NA	>sp|P47064|AP3S_YEAST AP-3 complex subunit sigma	>sp|P47064|AP3S_YEAST AP-3 complex subunit sigma	158	166	0	sp|P47064|AP3S_YEAST	sp|P47064|AP3S_YEAST	NA_158	NA_166	IVASVDELNKAAESTDSK	AAESTDSKIGR	NA_158-NA_166	158	166
3199-1-1-1-1-1	L1_20190913_HS_1028_FL_AP3_4.mgf	15022	4	2849.46	1	SLKDLIK	3	26	>sp|Q08951|AP3D-3xFLAG_YEAST	815.512	2.12557e-06	7.13842e-19	IVASVDELNKAAESTDSK	10	149	>sp|P47064|AP3S_YEAST AP-3 complex subunit sigma	1875.94	1.38744e-45	2.73925e-69	>sp|P47064|AP3S_YEAST AP-3 complex subunit sigma-158->sp|Q08951|AP3D-3xFLAG_YEAST-28	NA	NA	>sp|P47064|AP3S_YEAST AP-3 complex subunit sigma	>sp|Q08951|AP3D-3xFLAG_YEAST	158	28	0	sp|P47064|AP3S_YEAST	sp|Q08951|AP3D-3xFLAG_YEAST	NA_158	NA_28	IVASVDELNKAAESTDSK	SLKDLIK	NA_158-NA_28	158	28
2925-1-1-1-1-1	L1_20190913_HS_1028_FL_AP3_4.mgf	14071	4	2847.45	22	DLIKGIR	4	29	>sp|Q08951|AP3D-3xFLAG_YEAST	813.507	7.189e-11	7.189e-11	IVASVDELNKAAESTDSK	10	149	>sp|P47064|AP3S_YEAST AP-3 complex subunit sigma	1875.94	8.1416e-39	5.56157e-57	>sp|P47064|AP3S_YEAST AP-3 complex subunit sigma-158->sp|Q08951|AP3D-3xFLAG_YEAST-32	NA	NA	>sp|P47064|AP3S_YEAST AP-3 complex subunit sigma	>sp|Q08951|AP3D-3xFLAG_YEAST	158	32	0	sp|P47064|AP3S_YEAST	sp|Q08951|AP3D-3xFLAG_YEAST	NA_158	NA_32	IVASVDELNKAAESTDSK	DLIKGIR	NA_158-NA_32	158	32
1216-1-1-1-1-1	L1_20190913_HS_1028_FL_AP3_5.mgf	7064	4	2425.14	8	AAESTDSKIGR	8	159	>sp|P47064|AP3S_YEAST AP-3 complex subunit sigma	1133.57	3.70227e-13	4.16172e-28	AAESTDSKIGR	8	159	>sp|P47064|AP3S_YEAST AP-3 complex subunit sigma	1133.57	3.70227e-13	4.16172e-28	>sp|P47064|AP3S_YEAST AP-3 complex subunit sigma-166->sp|P47064|AP3S_YEAST AP-3 complex subunit sigma-166	NA	NA	>sp|P47064|AP3S_YEAST AP-3 complex subunit sigma	>sp|P47064|AP3S_YEAST AP-3 complex subunit sigma	166	166	0	sp|P47064|AP3S_YEAST	sp|P47064|AP3S_YEAST	NA_166	NA_166	AAESTDSKIGR	AAESTDSKIGR	NA_166-NA_166	166	166
1286-1-1-1-1-1	L1_20190913_HS_1028_FL_AP3_4.mgf	8292	4	2670.25	1	AAESTDSKIGR	8	159	>sp|P47064|AP3S_YEAST AP-3 complex subunit sigma	1133.57	6.49299e-26	4.78689e-39	DLKYDGNNDVVK	3	131	>sp|Q08951|AP3D-3xFLAG_YEAST	1378.67	2.17903e-25	1.36387e-44	>sp|P47064|AP3S_YEAST AP-3 complex subunit sigma-166->sp|Q08951|AP3D-3xFLAG_YEAST-133	NA	NA	>sp|Q08951|AP3D-3xFLAG_YEAST	>sp|P47064|AP3S_YEAST AP-3 complex subunit sigma	133	166	0	sp|Q08951|AP3D-3xFLAG_YEAST	sp|P47064|AP3S_YEAST	NA_133	NA_166	DLKYDGNNDVVK	AAESTDSKIGR	NA_133-NA_166	133	166
3420-1-1-1-1-1	L1_20190913_HS_1028_FL_AP3_5.mgf	14664	4	2182.13	4	KAITALFK	1	180	>sp|Q08951|AP3D-3xFLAG_YEAST	890.559	0.00960299	7.60932e-11	AAESTDSKIGR	8	159	>sp|P47064|AP3S_YEAST AP-3 complex subunit sigma	1133.57	1.92448e-27	1.92448e-27	>sp|P47064|AP3S_YEAST AP-3 complex subunit sigma-166->sp|Q08951|AP3D-3xFLAG_YEAST-180	NA	NA	>sp|P47064|AP3S_YEAST AP-3 complex subunit sigma	>sp|Q08951|AP3D-3xFLAG_YEAST	166	180	0	sp|P47064|AP3S_YEAST	sp|Q08951|AP3D-3xFLAG_YEAST	NA_166	NA_180	AAESTDSKIGR	KAITALFK	NA_166-NA_180	166	180
4810-1-1-1-1-1	L1_20190913_HS_1028_FL_AP3_8.mgf	18984	5	2906.47	2	AAESTDSKIGR	8	159	>sp|P47064|AP3S_YEAST AP-3 complex subunit sigma	1133.57	1.34701e-21	6.48799e-39	LRPFGFFFEKSLK	10	16	>sp|Q08951|AP3D-3xFLAG_YEAST	1614.89	7.74284e-23	1.86409e-42	>sp|P47064|AP3S_YEAST AP-3 complex subunit sigma-166->sp|Q08951|AP3D-3xFLAG_YEAST-25	NA	NA	>sp|P47064|AP3S_YEAST AP-3 complex subunit sigma	>sp|Q08951|AP3D-3xFLAG_YEAST	166	25	0	sp|P47064|AP3S_YEAST	sp|Q08951|AP3D-3xFLAG_YEAST	NA_166	NA_25	AAESTDSKIGR	LRPFGFFFEKSLK	NA_166-NA_25	166	25
2859-2-1-1-1-1	L1_20190913_HS_1028_FL_AP3_4.mgf	13851	4	2835.44	1	AAESTDSKIGR	8	159	>sp|P47064|AP3S_YEAST AP-3 complex subunit sigma	1133.57	1.1213e-21	2.58624e-37	LFTNLSQVEPKLR	11	259	>sp|Q08951|AP3D-3xFLAG_YEAST	1543.87	6.34846e-23	2.27486e-38	>sp|P47064|AP3S_YEAST AP-3 complex subunit sigma-166->sp|Q08951|AP3D-3xFLAG_YEAST-269	NA	NA	>sp|P47064|AP3S_YEAST AP-3 complex subunit sigma	>sp|Q08951|AP3D-3xFLAG_YEAST	166	269	0	sp|P47064|AP3S_YEAST	sp|Q08951|AP3D-3xFLAG_YEAST	NA_166	NA_269	AAESTDSKIGR	LFTNLSQVEPKLR	NA_166-NA_269	166	269
1811-1-1-1-1-1	L1_20190913_HS_1028_FL_AP3_5.mgf	9137	4	1960.03	4	AKLLPK	2	272	>sp|Q08951|AP3D-3xFLAG_YEAST	668.458	0.000102966	1.59775e-12	AAESTDSKIGR	8	159	>sp|P47064|AP3S_YEAST AP-3 complex subunit sigma	1133.57	9.74023e-32	7.36177e-47	>sp|P47064|AP3S_YEAST AP-3 complex subunit sigma-166->sp|Q08951|AP3D-3xFLAG_YEAST-273	NA	NA	>sp|P47064|AP3S_YEAST AP-3 complex subunit sigma	>sp|Q08951|AP3D-3xFLAG_YEAST	166	273	0	sp|P47064|AP3S_YEAST	sp|Q08951|AP3D-3xFLAG_YEAST	NA_166	NA_273	AAESTDSKIGR	AKLLPK	NA_166-NA_273	166	273
3129-1-1-1-1-1	L1_20190913_HS_1028_FL_AP3_5.mgf	13758	4	2107.09	1	SLKDLIK	3	26	>sp|Q08951|AP3D-3xFLAG_YEAST	815.512	1.7338e-10	1.7338e-10	AAESTDSKIGR	8	159	>sp|P47064|AP3S_YEAST AP-3 complex subunit sigma	1133.57	1.39619e-32	1.39619e-32	>sp|P47064|AP3S_YEAST AP-3 complex subunit sigma-166->sp|Q08951|AP3D-3xFLAG_YEAST-28	NA	NA	>sp|P47064|AP3S_YEAST AP-3 complex subunit sigma	>sp|Q08951|AP3D-3xFLAG_YEAST	166	28	0	sp|P47064|AP3S_YEAST	sp|Q08951|AP3D-3xFLAG_YEAST	NA_166	NA_28	AAESTDSKIGR	SLKDLIK	NA_166-NA_28	166	28
2465-1-1-1-1-1	L1_20190913_HS_1028_FL_AP3_5.mgf	11549	4	2105.08	1	DLIKGIR	4	29	>sp|Q08951|AP3D-3xFLAG_YEAST	813.507	1.7338e-10	1.7338e-10	AAESTDSKIGR	8	159	>sp|P47064|AP3S_YEAST AP-3 complex subunit sigma	1133.57	4.80936e-28	4.80936e-28	>sp|P47064|AP3S_YEAST AP-3 complex subunit sigma-166->sp|Q08951|AP3D-3xFLAG_YEAST-32	NA	NA	>sp|P47064|AP3S_YEAST AP-3 complex subunit sigma	>sp|Q08951|AP3D-3xFLAG_YEAST	166	32	0	sp|P47064|AP3S_YEAST	sp|Q08951|AP3D-3xFLAG_YEAST	NA_166	NA_32	AAESTDSKIGR	DLIKGIR	NA_166-NA_32	166	32
4506-1-1-1-1-1	L1_20190913_HS_1028_FL_AP3_7.mgf	16835	4	3010.41	2	AAESTDSKIGR	8	159	>sp|P47064|AP3S_YEAST AP-3 complex subunit sigma	1133.57	2.92755e-23	2.92755e-23	SHNETPEKLDQFFK	8	36	>sp|Q08951|AP3D-3xFLAG_YEAST	1718.83	0.30695	9.92822e-19	>sp|P47064|AP3S_YEAST AP-3 complex subunit sigma-166->sp|Q08951|AP3D-3xFLAG_YEAST-43	NA	NA	>sp|P47064|AP3S_YEAST AP-3 complex subunit sigma	>sp|Q08951|AP3D-3xFLAG_YEAST	166	43	0	sp|P47064|AP3S_YEAST	sp|Q08951|AP3D-3xFLAG_YEAST	NA_166	NA_43	AAESTDSKIGR	SHNETPEKLDQFFK	NA_166-NA_43	166	43
2907-1-1-1-1-2	L1_20190913_HS_1028_FL_AP3_5.mgf	13051	4	2495.22	3	AAESTDSKIGR	8	159	>sp|P47064|AP3S_YEAST AP-3 complex subunit sigma	1133.57	3.16232e-19	4.90891e-28	NLMIKVPSMoR	5	479	>sp|Q08951|AP3D-3xFLAG_YEAST	1203.65	4.20246e-13	1.86332e-26	>sp|P47064|AP3S_YEAST AP-3 complex subunit sigma-166->sp|Q08951|AP3D-3xFLAG_YEAST-483	NA	NA	>sp|P47064|AP3S_YEAST AP-3 complex subunit sigma	>sp|Q08951|AP3D-3xFLAG_YEAST	166	483	0	sp|P47064|AP3S_YEAST	sp|Q08951|AP3D-3xFLAG_YEAST	NA_166	NA_483	AAESTDSKIGR	NLMIKVPSMoR	NA_166-NA_483	166	483
2775-1-1-1-3-1	L1_20190913_HS_1028_FL_AP3_5.mgf	12643	5	4020.95	2	AAESTDSKIGR	8	159	>sp|P47064|AP3S_YEAST AP-3 complex subunit sigma	1133.57	2.12368e-15	5.21063e-32	QVLSECREEVNSPDLNSKTNAVLK	18	50	>sp|Q08951|AP3D-3xFLAG_YEAST	2729.37	3.3346e-07	1.09379e-34	>sp|P47064|AP3S_YEAST AP-3 complex subunit sigma-166->sp|Q08951|AP3D-3xFLAG_YEAST-67	NA	NA	>sp|P47064|AP3S_YEAST AP-3 complex subunit sigma	>sp|Q08951|AP3D-3xFLAG_YEAST	166	67	0	sp|P47064|AP3S_YEAST	sp|Q08951|AP3D-3xFLAG_YEAST	NA_166	NA_67	AAESTDSKIGR	QVLSECREEVNSPDLNSKTNAVLK	NA_166-NA_67	166	67
5042-1-2-1-1-1	L1_20190913_HS_1028_FL_AP3_7.mgf	18450	4	3356.56	3	AAESTDSKIGR	8	159	>sp|P47064|AP3S_YEAST AP-3 complex subunit sigma	1133.57	2.73859e-11	2.73859e-11	LDDFENPFEIEREKER	14	710	>sp|Q08951|AP3D-3xFLAG_YEAST	2064.98	5.74388e-12	1.21355e-23	>sp|P47064|AP3S_YEAST AP-3 complex subunit sigma-166->sp|Q08951|AP3D-3xFLAG_YEAST-723	NA	NA	>sp|P47064|AP3S_YEAST AP-3 complex subunit sigma	>sp|Q08951|AP3D-3xFLAG_YEAST	166	723	0	sp|P47064|AP3S_YEAST	sp|Q08951|AP3D-3xFLAG_YEAST	NA_166	NA_723	AAESTDSKIGR	LDDFENPFEIEREKER	NA_166-NA_723	166	723
2050-1-1-1-1-1	L1_20190913_HS_1028_FL_AP3_4.mgf	11040	4	3126.42	2	AAESTDSKIGR	8	159	>sp|P47064|AP3S_YEAST AP-3 complex subunit sigma	1133.57	6.63865e-24	2.13361e-39	NSKDLLDLNEEESSDK	3	742	>sp|Q08951|AP3D-3xFLAG_YEAST	1834.84	1.46973e-34	9.30439e-51	>sp|P47064|AP3S_YEAST AP-3 complex subunit sigma-166->sp|Q08951|AP3D-3xFLAG_YEAST-744	NA	NA	>sp|P47064|AP3S_YEAST AP-3 complex subunit sigma	>sp|Q08951|AP3D-3xFLAG_YEAST	166	744	0	sp|P47064|AP3S_YEAST	sp|Q08951|AP3D-3xFLAG_YEAST	NA_166	NA_744	AAESTDSKIGR	NSKDLLDLNEEESSDK	NA_166-NA_744	166	744
2731-1-1-1-1-1	L1_20190913_HS_1028_FL_AP3_6.mgf	11600	5	3379.59	2	AAESTDSKIGR	8	159	>sp|P47064|AP3S_YEAST AP-3 complex subunit sigma	1133.57	1.20782e-23	1.20782e-23	GSQEEGNLRKEDELELSR	10	856	>sp|Q08951|AP3D-3xFLAG_YEAST	2088.01	6.91422e-21	4.25487e-35	>sp|P47064|AP3S_YEAST AP-3 complex subunit sigma-166->sp|Q08951|AP3D-3xFLAG_YEAST-865	NA	NA	>sp|P47064|AP3S_YEAST AP-3 complex subunit sigma	>sp|Q08951|AP3D-3xFLAG_YEAST	166	865	0	sp|P47064|AP3S_YEAST	sp|Q08951|AP3D-3xFLAG_YEAST	NA_166	NA_865	AAESTDSKIGR	GSQEEGNLRKEDELELSR	NA_166-NA_865	166	865
1807-1-1-1-1-1	L1_20190913_HS_1028_FL_AP3_4.mgf	10227	4	2562.29	2	AAESTDSKIGR	8	159	>sp|P47064|AP3S_YEAST AP-3 complex subunit sigma	1133.57	7.06249e-21	1.53166e-32	LEANLIVKDEK	8	874	>sp|Q08951|AP3D-3xFLAG_YEAST	1270.71	9.4543e-17	1.34111e-32	>sp|P47064|AP3S_YEAST AP-3 complex subunit sigma-166->sp|Q08951|AP3D-3xFLAG_YEAST-881	NA	NA	>sp|P47064|AP3S_YEAST AP-3 complex subunit sigma	>sp|Q08951|AP3D-3xFLAG_YEAST	166	881	0	sp|P47064|AP3S_YEAST	sp|Q08951|AP3D-3xFLAG_YEAST	NA_166	NA_881	AAESTDSKIGR	LEANLIVKDEK	NA_166-NA_881	166	881
891-1-2-1-1-1	L1_20190913_HS_1028_FL_AP3_5.mgf	5992	4	2303.98	1	DYKDDDDK	3	941	>sp|Q08951|AP3D-3xFLAG_YEAST	1012.4	8.89075e-14	8.89075e-14	AAESTDSKIGR	8	159	>sp|P47064|AP3S_YEAST AP-3 complex subunit sigma	1133.57	8.10558e-23	4.13573e-37	>sp|P47064|AP3S_YEAST AP-3 complex subunit sigma-166->sp|Q08951|AP3D-3xFLAG_YEAST-943	NA	NA	>sp|P47064|AP3S_YEAST AP-3 complex subunit sigma	>sp|Q08951|AP3D-3xFLAG_YEAST	166	943	0	sp|P47064|AP3S_YEAST	sp|Q08951|AP3D-3xFLAG_YEAST	NA_166	NA_943	AAESTDSKIGR	DYKDDDDK	NA_166-NA_943	166	943
7690-1-1-1-1-1	L1_20190913_HS_1028_FL_AP3_6.mgf	26669	4	4426.27	1	FYTPVDLPKQK	9	19	>sp|P47064|AP3S_YEAST AP-3 complex subunit sigma	1334.72	9.2149e-12	9.2149e-12	RVGYLAASQSFYKDSDILMoLATNLLK	13	104	>sp|Q08951|AP3D-3xFLAG_YEAST	2932.54	4.50138e-09	3.19294e-22	>sp|P47064|AP3S_YEAST AP-3 complex subunit sigma-27->sp|Q08951|AP3D-3xFLAG_YEAST-116	NA	NA	>sp|Q08951|AP3D-3xFLAG_YEAST	>sp|P47064|AP3S_YEAST AP-3 complex subunit sigma	116	27	0	sp|Q08951|AP3D-3xFLAG_YEAST	sp|P47064|AP3S_YEAST	NA_116	NA_27	RVGYLAASQSFYKDSDILMoLATNLLK	FYTPVDLPKQK	NA_116-NA_27	116	27
3541-2-1-1-1-1	L1_20190913_HS_1028_FL_AP3_4.mgf	16142	4	3327.57	1	FYTPVDLPKQK	9	19	>sp|P47064|AP3S_YEAST AP-3 complex subunit sigma	1334.72	5.42421e-15	5.42421e-15	NSKDLLDLNEEESSDK	3	742	>sp|Q08951|AP3D-3xFLAG_YEAST	1834.84	2.99465e-21	4.41444e-38	>sp|P47064|AP3S_YEAST AP-3 complex subunit sigma-27->sp|Q08951|AP3D-3xFLAG_YEAST-744	NA	NA	>sp|P47064|AP3S_YEAST AP-3 complex subunit sigma	>sp|Q08951|AP3D-3xFLAG_YEAST	27	744	0	sp|P47064|AP3S_YEAST	sp|Q08951|AP3D-3xFLAG_YEAST	NA_27	NA_744	FYTPVDLPKQK	NSKDLLDLNEEESSDK	NA_27-NA_744	27	744
3147-1-1-1-1-1	L1_20190913_HS_1028_FL_AP3_5.mgf	13810	4	2235.17	2	KPETIR	1	758	>sp|Q08951|AP3D-3xFLAG_YEAST	742.434	2.07486e-08	9.16892e-15	FYTPVDLPKQK	9	19	>sp|P47064|AP3S_YEAST AP-3 complex subunit sigma	1334.72	1.76778e-18	1.76778e-18	>sp|P47064|AP3S_YEAST AP-3 complex subunit sigma-27->sp|Q08951|AP3D-3xFLAG_YEAST-758	NA	NA	>sp|P47064|AP3S_YEAST AP-3 complex subunit sigma	>sp|Q08951|AP3D-3xFLAG_YEAST	27	758	0	sp|P47064|AP3S_YEAST	sp|Q08951|AP3D-3xFLAG_YEAST	NA_27	NA_758	FYTPVDLPKQK	KPETIR	NA_27-NA_758	27	758
2241-1-1-1-1-1	L1_20190913_HS_1028_FL_AP3_3.mgf	13014	4	3242.69	1	FYTPVDLPKQK	9	19	>sp|P47064|AP3S_YEAST AP-3 complex subunit sigma	1334.72	5.23842e-13	7.05718e-28	VQVLSDEPVIEAAPKR	15	794	>sp|Q08951|AP3D-3xFLAG_YEAST	1749.96	2.90065e-23	3.15128e-43	>sp|P47064|AP3S_YEAST AP-3 complex subunit sigma-27->sp|Q08951|AP3D-3xFLAG_YEAST-808	NA	NA	>sp|P47064|AP3S_YEAST AP-3 complex subunit sigma	>sp|Q08951|AP3D-3xFLAG_YEAST	27	808	0	sp|P47064|AP3S_YEAST	sp|Q08951|AP3D-3xFLAG_YEAST	NA_27	NA_808	FYTPVDLPKQK	VQVLSDEPVIEAAPKR	NA_27-NA_808	27	808
2906-1-1-1-1-1	L1_20190913_HS_1028_FL_AP3_8.mgf	12330	4	2384.23	8	RKDAFQK	2	809	>sp|Q08951|AP3D-3xFLAG_YEAST	891.493	1	4.75172e-11	FYTPVDLPKQK	9	19	>sp|P47064|AP3S_YEAST AP-3 complex subunit sigma	1334.72	6.95651e-15	6.95651e-15	>sp|P47064|AP3S_YEAST AP-3 complex subunit sigma-27->sp|Q08951|AP3D-3xFLAG_YEAST-810	NA	NA	>sp|P47064|AP3S_YEAST AP-3 complex subunit sigma	>sp|Q08951|AP3D-3xFLAG_YEAST	27	810	0	sp|P47064|AP3S_YEAST	sp|Q08951|AP3D-3xFLAG_YEAST	NA_27	NA_810	FYTPVDLPKQK	RKDAFQK	NA_27-NA_810	27	810
2820-1-1-1-1-1	L1_20190913_HS_1028_FL_AP3_8.mgf	12062	4	3007.5	1	FYTPVDLPKQK	9	19	>sp|P47064|AP3S_YEAST AP-3 complex subunit sigma	1334.72	4.38196e-12	4.38196e-12	PHDNHSTQNPLKK	12	816	>sp|Q08951|AP3D-3xFLAG_YEAST	1514.76	1	4.60663e-18	>sp|P47064|AP3S_YEAST AP-3 complex subunit sigma-27->sp|Q08951|AP3D-3xFLAG_YEAST-827	NA	NA	>sp|P47064|AP3S_YEAST AP-3 complex subunit sigma	>sp|Q08951|AP3D-3xFLAG_YEAST	27	827	0	sp|P47064|AP3S_YEAST	sp|Q08951|AP3D-3xFLAG_YEAST	NA_27	NA_827	FYTPVDLPKQK	PHDNHSTQNPLKK	NA_27-NA_827	27	827
3077-1-1-1-1-1	L1_20190913_HS_1028_FL_AP3_4.mgf	14625	4	2893.43	11	FYTPVDLPKQK	9	19	>sp|P47064|AP3S_YEAST AP-3 complex subunit sigma	1334.72	3.51178e-15	3.51178e-15	AKNSPEPNEFLR	2	915	>sp|Q08951|AP3D-3xFLAG_YEAST	1400.7	6.50532e-19	1.61262e-31	>sp|P47064|AP3S_YEAST AP-3 complex subunit sigma-27->sp|Q08951|AP3D-3xFLAG_YEAST-916	NA	NA	>sp|P47064|AP3S_YEAST AP-3 complex subunit sigma	>sp|Q08951|AP3D-3xFLAG_YEAST	27	916	0	sp|P47064|AP3S_YEAST	sp|Q08951|AP3D-3xFLAG_YEAST	NA_27	NA_916	FYTPVDLPKQK	AKNSPEPNEFLR	NA_27-NA_916	27	916
5340-1-1-1-1-1	L1_20190913_HS_1028_FL_AP3_8.mgf	20621	4	3126.56	1	DLKYDGNNDVVK	3	131	>sp|Q08951|AP3D-3xFLAG_YEAST	1378.67	3.68555e-21	1.39546e-34	DSDILMoLATNLLKK	13	117	>sp|Q08951|AP3D-3xFLAG_YEAST	1589.87	6.41228e-35	4.47175e-48	>sp|Q08951|AP3D-3xFLAG_YEAST-129->sp|Q08951|AP3D-3xFLAG_YEAST-133	NA	NA	>sp|Q08951|AP3D-3xFLAG_YEAST	>sp|Q08951|AP3D-3xFLAG_YEAST	129	133	0	sp|Q08951|AP3D-3xFLAG_YEAST	sp|Q08951|AP3D-3xFLAG_YEAST	NA_129	NA_133	DSDILMoLATNLLKK	DLKYDGNNDVVK	NA_129-NA_133	129	133
7098-1-1-1-1-1	L1_20190913_HS_1028_FL_AP3_6.mgf	24911	5	3873.9	1	AKNSPEPNEFLR	2	915	>sp|Q08951|AP3D-3xFLAG_YEAST	1400.7	4.40089e-08	2.60113e-15	VFLQYPEALRDNFDKFVSK	15	188	>sp|Q08951|AP3D-3xFLAG_YEAST	2315.2	7.52501e-09	4.91321e-21	>sp|Q08951|AP3D-3xFLAG_YEAST-202->sp|Q08951|AP3D-3xFLAG_YEAST-916	NA	NA	>sp|Q08951|AP3D-3xFLAG_YEAST	>sp|Q08951|AP3D-3xFLAG_YEAST	202	916	0	sp|Q08951|AP3D-3xFLAG_YEAST	sp|Q08951|AP3D-3xFLAG_YEAST	NA_202	NA_916	VFLQYPEALRDNFDKFVSK	AKNSPEPNEFLR	NA_202-NA_916	202	916
5762-1-1-1-1-1	L1_20190913_HS_1028_FL_AP3_8.mgf	22090	5	2586.42	1	DLIKGIR	4	29	>sp|Q08951|AP3D-3xFLAG_YEAST	813.507	5.07897e-13	5.22698e-22	LRPFGFFFEKSLK	10	16	>sp|Q08951|AP3D-3xFLAG_YEAST	1614.89	2.41226e-21	1.68096e-37	>sp|Q08951|AP3D-3xFLAG_YEAST-25->sp|Q08951|AP3D-3xFLAG_YEAST-32	NA	NA	>sp|Q08951|AP3D-3xFLAG_YEAST	>sp|Q08951|AP3D-3xFLAG_YEAST	25	32	0	sp|Q08951|AP3D-3xFLAG_YEAST	sp|Q08951|AP3D-3xFLAG_YEAST	NA_25	NA_32	LRPFGFFFEKSLK	DLIKGIR	NA_25-NA_32	25	32
5062-1-1-1-1-1	L1_20190913_HS_1028_FL_AP3_8.mgf	19756	5	2530.35	1	DKINLR	2	829	>sp|Q08951|AP3D-3xFLAG_YEAST	757.445	8.93653e-05	1.93053e-11	LRPFGFFFEKSLK	10	16	>sp|Q08951|AP3D-3xFLAG_YEAST	1614.89	2.27618e-12	1.9354e-29	>sp|Q08951|AP3D-3xFLAG_YEAST-25->sp|Q08951|AP3D-3xFLAG_YEAST-830	NA	NA	>sp|Q08951|AP3D-3xFLAG_YEAST	>sp|Q08951|AP3D-3xFLAG_YEAST	25	830	0	sp|Q08951|AP3D-3xFLAG_YEAST	sp|Q08951|AP3D-3xFLAG_YEAST	NA_25	NA_830	LRPFGFFFEKSLK	DKINLR	NA_25-NA_830	25	830
4839-1-1-1-1-1	L1_20190913_HS_1028_FL_AP3_5.mgf	19098	4	2370.33	3	AKLLPK	2	272	>sp|Q08951|AP3D-3xFLAG_YEAST	668.458	6.09305e-07	6.55056e-15	LFTNLSQVEPKLR	11	259	>sp|Q08951|AP3D-3xFLAG_YEAST	1543.87	2.52937e-34	1.51168e-49	>sp|Q08951|AP3D-3xFLAG_YEAST-269->sp|Q08951|AP3D-3xFLAG_YEAST-273	NA	NA	>sp|Q08951|AP3D-3xFLAG_YEAST	>sp|Q08951|AP3D-3xFLAG_YEAST	269	273	0	sp|Q08951|AP3D-3xFLAG_YEAST	sp|Q08951|AP3D-3xFLAG_YEAST	NA_269	NA_273	LFTNLSQVEPKLR	AKLLPK	NA_269-NA_273	269	273
7007-1-1-1-1-1	L1_20190913_HS_1028_FL_AP3_7.mgf	24427	4	3420.71	1	LFTNLSQVEPKLR	11	259	>sp|Q08951|AP3D-3xFLAG_YEAST	1543.87	1.14356e-15	1.14356e-15	SHNETPEKLDQFFK	8	36	>sp|Q08951|AP3D-3xFLAG_YEAST	1718.83	0.323679	2.71256e-15	>sp|Q08951|AP3D-3xFLAG_YEAST-269->sp|Q08951|AP3D-3xFLAG_YEAST-43	NA	NA	>sp|Q08951|AP3D-3xFLAG_YEAST	>sp|Q08951|AP3D-3xFLAG_YEAST	269	43	0	sp|Q08951|AP3D-3xFLAG_YEAST	sp|Q08951|AP3D-3xFLAG_YEAST	NA_269	NA_43	LFTNLSQVEPKLR	SHNETPEKLDQFFK	NA_269-NA_43	269	43
5682-1-1-1-2-1	L1_20190913_HS_1028_FL_AP3_6.mgf	20634	4	3990.91	2	LFTNLSQVEPKLR	11	259	>sp|Q08951|AP3D-3xFLAG_YEAST	1543.87	7.03774e-12	7.03774e-12	MSNPYYLGEEDEERTKNSK	16	726	>sp|Q08951|AP3D-3xFLAG_YEAST	2289.02	0.396254	4.07942e-12	>sp|Q08951|AP3D-3xFLAG_YEAST-269->sp|Q08951|AP3D-3xFLAG_YEAST-741	NA	NA	>sp|Q08951|AP3D-3xFLAG_YEAST	>sp|Q08951|AP3D-3xFLAG_YEAST	269	741	0	sp|Q08951|AP3D-3xFLAG_YEAST	sp|Q08951|AP3D-3xFLAG_YEAST	NA_269	NA_741	LFTNLSQVEPKLR	MSNPYYLGEEDEERTKNSK	NA_269-NA_741	269	741
4313-1-1-1-1-1	L1_20190913_HS_1028_FL_AP3_4.mgf	18614	4	3536.73	2	LFTNLSQVEPKLR	11	259	>sp|Q08951|AP3D-3xFLAG_YEAST	1543.87	7.99814e-14	3.2319e-24	NSKDLLDLNEEESSDK	3	742	>sp|Q08951|AP3D-3xFLAG_YEAST	1834.84	4.17063e-15	7.53575e-28	>sp|Q08951|AP3D-3xFLAG_YEAST-269->sp|Q08951|AP3D-3xFLAG_YEAST-744	NA	NA	>sp|Q08951|AP3D-3xFLAG_YEAST	>sp|Q08951|AP3D-3xFLAG_YEAST	269	744	0	sp|Q08951|AP3D-3xFLAG_YEAST	sp|Q08951|AP3D-3xFLAG_YEAST	NA_269	NA_744	LFTNLSQVEPKLR	NSKDLLDLNEEESSDK	NA_269-NA_744	269	744
5787-1-1-1-1-1	L1_20190913_HS_1028_FL_AP3_5.mgf	22121	5	3931.93	1	LFTNLSQVEPKLR	11	259	>sp|Q08951|AP3D-3xFLAG_YEAST	1543.87	9.18908e-23	9.45842e-35	DLLDLNEEESSDKKPETIR	13	745	>sp|Q08951|AP3D-3xFLAG_YEAST	2230.1	4.00891e-13	2.11717e-33	>sp|Q08951|AP3D-3xFLAG_YEAST-269->sp|Q08951|AP3D-3xFLAG_YEAST-757	NA	NA	>sp|Q08951|AP3D-3xFLAG_YEAST	>sp|Q08951|AP3D-3xFLAG_YEAST	269	757	0	sp|Q08951|AP3D-3xFLAG_YEAST	sp|Q08951|AP3D-3xFLAG_YEAST	NA_269	NA_757	LFTNLSQVEPKLR	DLLDLNEEESSDKKPETIR	NA_269-NA_757	269	757
3612-1-1-1-1-1	L1_20190913_HS_1028_FL_AP3_8.mgf	15090	4	2444.31	1	KPETIR	1	758	>sp|Q08951|AP3D-3xFLAG_YEAST	742.434	0.238196	7.34354e-10	LFTNLSQVEPKLR	11	259	>sp|Q08951|AP3D-3xFLAG_YEAST	1543.87	1.69472e-15	1.69472e-15	>sp|Q08951|AP3D-3xFLAG_YEAST-269->sp|Q08951|AP3D-3xFLAG_YEAST-758	NA	NA	>sp|Q08951|AP3D-3xFLAG_YEAST	>sp|Q08951|AP3D-3xFLAG_YEAST	269	758	0	sp|Q08951|AP3D-3xFLAG_YEAST	sp|Q08951|AP3D-3xFLAG_YEAST	NA_269	NA_758	LFTNLSQVEPKLR	KPETIR	NA_269-NA_758	269	758
2544-1-1-1-1-1	L1_20190913_HS_1028_FL_AP3_3.mgf	14236	4	3451.85	23	LFTNLSQVEPKLR	11	259	>sp|Q08951|AP3D-3xFLAG_YEAST	1543.87	4.95344e-27	7.75108e-38	VQVLSDEPVIEAAPKR	15	794	>sp|Q08951|AP3D-3xFLAG_YEAST	1749.96	3.13557e-34	1.96732e-54	>sp|Q08951|AP3D-3xFLAG_YEAST-269->sp|Q08951|AP3D-3xFLAG_YEAST-808	NA	NA	>sp|Q08951|AP3D-3xFLAG_YEAST	>sp|Q08951|AP3D-3xFLAG_YEAST	269	808	0	sp|Q08951|AP3D-3xFLAG_YEAST	sp|Q08951|AP3D-3xFLAG_YEAST	NA_269	NA_808	LFTNLSQVEPKLR	VQVLSDEPVIEAAPKR	NA_269-NA_808	269	808
5745-1-1-1-1-1	L1_20190913_HS_1028_FL_AP3_7.mgf	20606	5	3789.9	3	LFTNLSQVEPKLR	11	259	>sp|Q08951|AP3D-3xFLAG_YEAST	1543.87	6.02776e-25	1.53598e-36	GSQEEGNLRKEDELELSR	10	856	>sp|Q08951|AP3D-3xFLAG_YEAST	2088.01	4.05949e-08	8.40287e-31	>sp|Q08951|AP3D-3xFLAG_YEAST-269->sp|Q08951|AP3D-3xFLAG_YEAST-865	NA	NA	>sp|Q08951|AP3D-3xFLAG_YEAST	>sp|Q08951|AP3D-3xFLAG_YEAST	269	865	0	sp|Q08951|AP3D-3xFLAG_YEAST	sp|Q08951|AP3D-3xFLAG_YEAST	NA_269	NA_865	LFTNLSQVEPKLR	GSQEEGNLRKEDELELSR	NA_269-NA_865	269	865
4038-2-1-1-1-1	L1_20190913_HS_1028_FL_AP3_4.mgf	17746	4	2972.59	2	LEANLIVKDEK	8	874	>sp|Q08951|AP3D-3xFLAG_YEAST	1270.71	7.98423e-17	1.73803e-32	LFTNLSQVEPKLR	11	259	>sp|Q08951|AP3D-3xFLAG_YEAST	1543.87	2.36897e-26	1.34077e-40	>sp|Q08951|AP3D-3xFLAG_YEAST-269->sp|Q08951|AP3D-3xFLAG_YEAST-881	NA	NA	>sp|Q08951|AP3D-3xFLAG_YEAST	>sp|Q08951|AP3D-3xFLAG_YEAST	269	881	0	sp|Q08951|AP3D-3xFLAG_YEAST	sp|Q08951|AP3D-3xFLAG_YEAST	NA_269	NA_881	LFTNLSQVEPKLR	LEANLIVKDEK	NA_269-NA_881	269	881
3552-1-1-1-1-1	L1_20190913_HS_1028_FL_AP3_5.mgf	15078	4	1639.97	3	AKLLPK	2	272	>sp|Q08951|AP3D-3xFLAG_YEAST	668.458	1.34139e-06	4.53847e-15	DLIKGIR	4	29	>sp|Q08951|AP3D-3xFLAG_YEAST	813.507	1.58549e-16	3.67317e-28	>sp|Q08951|AP3D-3xFLAG_YEAST-273->sp|Q08951|AP3D-3xFLAG_YEAST-32	NA	NA	>sp|Q08951|AP3D-3xFLAG_YEAST	>sp|Q08951|AP3D-3xFLAG_YEAST	273	32	0	sp|Q08951|AP3D-3xFLAG_YEAST	sp|Q08951|AP3D-3xFLAG_YEAST	NA_273	NA_32	AKLLPK	DLIKGIR	NA_273-NA_32	273	32
5352-1-1-1-1-1	L1_20190913_HS_1028_FL_AP3_7.mgf	19413	4	2545.29	1	AKLLPK	2	272	>sp|Q08951|AP3D-3xFLAG_YEAST	668.458	8.29094e-05	1.25506e-13	SHNETPEKLDQFFK	8	36	>sp|Q08951|AP3D-3xFLAG_YEAST	1718.83	1.35209e-08	1.19269e-26	>sp|Q08951|AP3D-3xFLAG_YEAST-273->sp|Q08951|AP3D-3xFLAG_YEAST-43	NA	NA	>sp|Q08951|AP3D-3xFLAG_YEAST	>sp|Q08951|AP3D-3xFLAG_YEAST	273	43	0	sp|Q08951|AP3D-3xFLAG_YEAST	sp|Q08951|AP3D-3xFLAG_YEAST	NA_273	NA_43	AKLLPK	SHNETPEKLDQFFK	NA_273-NA_43	273	43
2636-1-1-1-1-1	L1_20190913_HS_1028_FL_AP3_4.mgf	13033	4	2661.31	1	AKLLPK	2	272	>sp|Q08951|AP3D-3xFLAG_YEAST	668.458	6.57275e-05	7.90073e-13	NSKDLLDLNEEESSDK	3	742	>sp|Q08951|AP3D-3xFLAG_YEAST	1834.84	1.91824e-34	1.66792e-52	>sp|Q08951|AP3D-3xFLAG_YEAST-273->sp|Q08951|AP3D-3xFLAG_YEAST-744	NA	NA	>sp|Q08951|AP3D-3xFLAG_YEAST	>sp|Q08951|AP3D-3xFLAG_YEAST	273	744	0	sp|Q08951|AP3D-3xFLAG_YEAST	sp|Q08951|AP3D-3xFLAG_YEAST	NA_273	NA_744	AKLLPK	NSKDLLDLNEEESSDK	NA_273-NA_744	273	744
2083-1-1-1-1-1	L1_20190913_HS_1028_FL_AP3_6.mgf	9583	4	1568.9	5	AKLLPK	2	272	>sp|Q08951|AP3D-3xFLAG_YEAST	668.458	9.11868e-17	2.57252e-23	KPETIR	1	758	>sp|Q08951|AP3D-3xFLAG_YEAST	742.434	2.23819e-10	2.41852e-19	>sp|Q08951|AP3D-3xFLAG_YEAST-273->sp|Q08951|AP3D-3xFLAG_YEAST-758	NA	NA	>sp|Q08951|AP3D-3xFLAG_YEAST	>sp|Q08951|AP3D-3xFLAG_YEAST	273	758	0	sp|Q08951|AP3D-3xFLAG_YEAST	sp|Q08951|AP3D-3xFLAG_YEAST	NA_273	NA_758	AKLLPK	KPETIR	NA_273-NA_758	273	758
2505-1-1-1-1-1	L1_20190913_HS_1028_FL_AP3_5.mgf	11744	4	1583.91	1	AKLLPK	2	272	>sp|Q08951|AP3D-3xFLAG_YEAST	668.458	3.08014e-12	1.27371e-19	DKINLR	2	829	>sp|Q08951|AP3D-3xFLAG_YEAST	757.445	1.715e-16	1.10578e-22	>sp|Q08951|AP3D-3xFLAG_YEAST-273->sp|Q08951|AP3D-3xFLAG_YEAST-830	NA	NA	>sp|Q08951|AP3D-3xFLAG_YEAST	>sp|Q08951|AP3D-3xFLAG_YEAST	273	830	0	sp|Q08951|AP3D-3xFLAG_YEAST	sp|Q08951|AP3D-3xFLAG_YEAST	NA_273	NA_830	AKLLPK	DKINLR	NA_273-NA_830	273	830
2778-1-1-1-1-1	L1_20190913_HS_1028_FL_AP3_8.mgf	11931	4	2914.48	1	AKLLPK	2	272	>sp|Q08951|AP3D-3xFLAG_YEAST	668.458	5.33493e-05	1.19715e-11	GSQEEGNLRKEDELELSR	10	856	>sp|Q08951|AP3D-3xFLAG_YEAST	2088.01	1.72277e-23	1.72277e-23	>sp|Q08951|AP3D-3xFLAG_YEAST-273->sp|Q08951|AP3D-3xFLAG_YEAST-865	NA	NA	>sp|Q08951|AP3D-3xFLAG_YEAST	>sp|Q08951|AP3D-3xFLAG_YEAST	273	865	0	sp|Q08951|AP3D-3xFLAG_YEAST	sp|Q08951|AP3D-3xFLAG_YEAST	NA_273	NA_865	AKLLPK	GSQEEGNLRKEDELELSR	NA_273-NA_865	273	865
3113-1-1-1-1-1	L1_20190913_HS_1028_FL_AP3_5.mgf	13706	4	2227.17	1	AKLLPK	2	272	>sp|Q08951|AP3D-3xFLAG_YEAST	668.458	1.69569e-06	1.9372e-16	AKNSPEPNEFLR	2	915	>sp|Q08951|AP3D-3xFLAG_YEAST	1400.7	3.70856e-35	3.03912e-51	>sp|Q08951|AP3D-3xFLAG_YEAST-273->sp|Q08951|AP3D-3xFLAG_YEAST-916	NA	NA	>sp|Q08951|AP3D-3xFLAG_YEAST	>sp|Q08951|AP3D-3xFLAG_YEAST	273	916	0	sp|Q08951|AP3D-3xFLAG_YEAST	sp|Q08951|AP3D-3xFLAG_YEAST	NA_273	NA_916	AKLLPK	AKNSPEPNEFLR	NA_273-NA_916	273	916
1662-1-1-1-2-1	L1_20190913_HS_1028_FL_AP3_5.mgf	8528	4	1839.86	3	AKLLPK	2	272	>sp|Q08951|AP3D-3xFLAG_YEAST	668.458	0.000120775	7.56347e-14	DYKDDDDK	3	941	>sp|Q08951|AP3D-3xFLAG_YEAST	1012.4	5.37893e-06	1.19141e-16	>sp|Q08951|AP3D-3xFLAG_YEAST-273->sp|Q08951|AP3D-3xFLAG_YEAST-943	NA	NA	>sp|Q08951|AP3D-3xFLAG_YEAST	>sp|Q08951|AP3D-3xFLAG_YEAST	273	943	0	sp|Q08951|AP3D-3xFLAG_YEAST	sp|Q08951|AP3D-3xFLAG_YEAST	NA_273	NA_943	AKLLPK	DYKDDDDK	NA_273-NA_943	273	943
5611-1-1-1-1-1	L1_20190913_HS_1028_FL_AP3_6.mgf	20418	4	1785.02	3	DLIKGIR	4	29	>sp|Q08951|AP3D-3xFLAG_YEAST	813.507	3.31416e-06	1.20074e-15	DLIKGIR	4	29	>sp|Q08951|AP3D-3xFLAG_YEAST	813.507	3.31416e-06	1.20074e-15	>sp|Q08951|AP3D-3xFLAG_YEAST-32->sp|Q08951|AP3D-3xFLAG_YEAST-32	NA	NA	>sp|Q08951|AP3D-3xFLAG_YEAST	>sp|Q08951|AP3D-3xFLAG_YEAST	32	32	0	sp|Q08951|AP3D-3xFLAG_YEAST	sp|Q08951|AP3D-3xFLAG_YEAST	NA_32	NA_32	DLIKGIR	DLIKGIR	NA_32-NA_32	32	32
6342-1-1-1-1-1	L1_20190913_HS_1028_FL_AP3_7.mgf	22411	4	2541.44	1	DLIKGIR	4	29	>sp|Q08951|AP3D-3xFLAG_YEAST	813.507	3.1406e-08	3.30299e-21	SKRIPIIIPENYK	2	413	>sp|Q08951|AP3D-3xFLAG_YEAST	1569.92	6.63341e-07	1.4565e-24	>sp|Q08951|AP3D-3xFLAG_YEAST-32->sp|Q08951|AP3D-3xFLAG_YEAST-414	NA	NA	>sp|Q08951|AP3D-3xFLAG_YEAST	>sp|Q08951|AP3D-3xFLAG_YEAST	32	414	0	sp|Q08951|AP3D-3xFLAG_YEAST	sp|Q08951|AP3D-3xFLAG_YEAST	NA_32	NA_414	DLIKGIR	SKRIPIIIPENYK	NA_32-NA_414	32	414
6318-1-1-1-1-1	L1_20190913_HS_1028_FL_AP3_7.mgf	22344	5	2690.35	3	DLIKGIR	4	29	>sp|Q08951|AP3D-3xFLAG_YEAST	813.507	7.63649e-13	1.31917e-23	SHNETPEKLDQFFK	8	36	>sp|Q08951|AP3D-3xFLAG_YEAST	1718.83	5.93226e-36	1.20017e-57	>sp|Q08951|AP3D-3xFLAG_YEAST-32->sp|Q08951|AP3D-3xFLAG_YEAST-43	NA	NA	>sp|Q08951|AP3D-3xFLAG_YEAST	>sp|Q08951|AP3D-3xFLAG_YEAST	32	43	0	sp|Q08951|AP3D-3xFLAG_YEAST	sp|Q08951|AP3D-3xFLAG_YEAST	NA_32	NA_43	DLIKGIR	SHNETPEKLDQFFK	NA_32-NA_43	32	43
5307-1-1-1-1-1	L1_20190913_HS_1028_FL_AP3_4.mgf	21668	4	2982.65	4	DLIKGIR	4	29	>sp|Q08951|AP3D-3xFLAG_YEAST	813.507	0.000161329	4.06939e-18	EVTIANIIKLISNDNINK	9	489	>sp|Q08951|AP3D-3xFLAG_YEAST	2011.13	3.92527e-24	4.30956e-39	>sp|Q08951|AP3D-3xFLAG_YEAST-32->sp|Q08951|AP3D-3xFLAG_YEAST-497	NA	NA	>sp|Q08951|AP3D-3xFLAG_YEAST	>sp|Q08951|AP3D-3xFLAG_YEAST	32	497	0	sp|Q08951|AP3D-3xFLAG_YEAST	sp|Q08951|AP3D-3xFLAG_YEAST	NA_32	NA_497	DLIKGIR	EVTIANIIKLISNDNINK	NA_32-NA_497	32	497
3248-1-1-1-1-1	L1_20190913_HS_1028_FL_AP3_6.mgf	13190	4	1713.94	4	KPETIR	1	758	>sp|Q08951|AP3D-3xFLAG_YEAST	742.434	1.63153e-12	1.58371e-20	DLIKGIR	4	29	>sp|Q08951|AP3D-3xFLAG_YEAST	813.507	4.75952e-12	1.38038e-22	>sp|Q08951|AP3D-3xFLAG_YEAST-32->sp|Q08951|AP3D-3xFLAG_YEAST-758	NA	NA	>sp|Q08951|AP3D-3xFLAG_YEAST	>sp|Q08951|AP3D-3xFLAG_YEAST	32	758	0	sp|Q08951|AP3D-3xFLAG_YEAST	sp|Q08951|AP3D-3xFLAG_YEAST	NA_32	NA_758	DLIKGIR	KPETIR	NA_32-NA_758	32	758
3422-1-1-1-1-1	L1_20190913_HS_1028_FL_AP3_4.mgf	15748	4	2721.47	1	DLIKGIR	4	29	>sp|Q08951|AP3D-3xFLAG_YEAST	813.507	1.83707e-06	2.52838e-19	VQVLSDEPVIEAAPKR	15	794	>sp|Q08951|AP3D-3xFLAG_YEAST	1749.96	1.73078e-40	1.94632e-59	>sp|Q08951|AP3D-3xFLAG_YEAST-32->sp|Q08951|AP3D-3xFLAG_YEAST-808	NA	NA	>sp|Q08951|AP3D-3xFLAG_YEAST	>sp|Q08951|AP3D-3xFLAG_YEAST	32	808	0	sp|Q08951|AP3D-3xFLAG_YEAST	sp|Q08951|AP3D-3xFLAG_YEAST	NA_32	NA_808	DLIKGIR	VQVLSDEPVIEAAPKR	NA_32-NA_808	32	808
4426-1-1-1-1-1	L1_20190913_HS_1028_FL_AP3_7.mgf	16593	4	3059.53	6	DLIKGIR	4	29	>sp|Q08951|AP3D-3xFLAG_YEAST	813.507	7.01051e-13	7.01051e-13	GSQEEGNLRKEDELELSR	10	856	>sp|Q08951|AP3D-3xFLAG_YEAST	2088.01	2.03582e-21	4.39377e-47	>sp|Q08951|AP3D-3xFLAG_YEAST-32->sp|Q08951|AP3D-3xFLAG_YEAST-865	NA	NA	>sp|Q08951|AP3D-3xFLAG_YEAST	>sp|Q08951|AP3D-3xFLAG_YEAST	32	865	0	sp|Q08951|AP3D-3xFLAG_YEAST	sp|Q08951|AP3D-3xFLAG_YEAST	NA_32	NA_865	DLIKGIR	GSQEEGNLRKEDELELSR	NA_32-NA_865	32	865
4484-1-1-1-1-1	L1_20190913_HS_1028_FL_AP3_5.mgf	17979	4	2242.23	1	DLIKGIR	4	29	>sp|Q08951|AP3D-3xFLAG_YEAST	813.507	2.24869e-14	2.24869e-14	LEANLIVKDEK	8	874	>sp|Q08951|AP3D-3xFLAG_YEAST	1270.71	4.68308e-09	5.25656e-21	>sp|Q08951|AP3D-3xFLAG_YEAST-32->sp|Q08951|AP3D-3xFLAG_YEAST-881	NA	NA	>sp|Q08951|AP3D-3xFLAG_YEAST	>sp|Q08951|AP3D-3xFLAG_YEAST	32	881	0	sp|Q08951|AP3D-3xFLAG_YEAST	sp|Q08951|AP3D-3xFLAG_YEAST	NA_32	NA_881	DLIKGIR	LEANLIVKDEK	NA_32-NA_881	32	881
5390-1-1-1-1-1	L1_20190913_HS_1028_FL_AP3_8.mgf	20775	4	3532.82	2	YISCILFYKIGK	9	332	>sp|Q08951|AP3D-3xFLAG_YEAST	1503.82	2.73058e-09	1.74319e-22	SKAIELVEGIVDEDNLK	2	369	>sp|Q08951|AP3D-3xFLAG_YEAST	1870.99	4.3761e-32	4.3761e-32	>sp|Q08951|AP3D-3xFLAG_YEAST-340->sp|Q08951|AP3D-3xFLAG_YEAST-370	NA	NA	>sp|Q08951|AP3D-3xFLAG_YEAST	>sp|Q08951|AP3D-3xFLAG_YEAST	340	370	0	sp|Q08951|AP3D-3xFLAG_YEAST	sp|Q08951|AP3D-3xFLAG_YEAST	NA_340	NA_370	YISCILFYKIGK	SKAIELVEGIVDEDNLK	NA_340-NA_370	340	370
6249-1-1-1-1-1	L1_20190913_HS_1028_FL_AP3_5.mgf	23497	4	3291.67	1	IGKINTDFISR	3	341	>sp|Q08951|AP3D-3xFLAG_YEAST	1262.7	2.46009e-07	1.00676e-21	SKAIELVEGIVDEDNLK	2	369	>sp|Q08951|AP3D-3xFLAG_YEAST	1870.99	6.57291e-44	6.57291e-44	>sp|Q08951|AP3D-3xFLAG_YEAST-343->sp|Q08951|AP3D-3xFLAG_YEAST-370	NA	NA	>sp|Q08951|AP3D-3xFLAG_YEAST	>sp|Q08951|AP3D-3xFLAG_YEAST	343	370	0	sp|Q08951|AP3D-3xFLAG_YEAST	sp|Q08951|AP3D-3xFLAG_YEAST	NA_343	NA_370	IGKINTDFISR	SKAIELVEGIVDEDNLK	NA_343-NA_370	343	370
4710-1-1-1-1-1	L1_20190913_HS_1028_FL_AP3_8.mgf	18677	5	3595.67	10	SHNETPEKLDQFFK	8	36	>sp|Q08951|AP3D-3xFLAG_YEAST	1718.83	3.39395e-05	1.61271e-15	SHNETPEKLDQFFK	8	36	>sp|Q08951|AP3D-3xFLAG_YEAST	1718.83	3.39395e-05	1.61271e-15	>sp|Q08951|AP3D-3xFLAG_YEAST-43->sp|Q08951|AP3D-3xFLAG_YEAST-43	NA	NA	>sp|Q08951|AP3D-3xFLAG_YEAST	>sp|Q08951|AP3D-3xFLAG_YEAST	43	43	0	sp|Q08951|AP3D-3xFLAG_YEAST	sp|Q08951|AP3D-3xFLAG_YEAST	NA_43	NA_43	SHNETPEKLDQFFK	SHNETPEKLDQFFK	NA_43-NA_43	43	43
6398-1-1-2-1-1	L1_20190913_HS_1028_FL_AP3_7.mgf	22583	4	3080.48	1	NLMIKVPSMoR	5	479	>sp|Q08951|AP3D-3xFLAG_YEAST	1203.65	8.64276e-19	8.64276e-19	SHNETPEKLDQFFK	8	36	>sp|Q08951|AP3D-3xFLAG_YEAST	1718.83	9.76319e-07	9.803e-23	>sp|Q08951|AP3D-3xFLAG_YEAST-43->sp|Q08951|AP3D-3xFLAG_YEAST-483	NA	NA	>sp|Q08951|AP3D-3xFLAG_YEAST	>sp|Q08951|AP3D-3xFLAG_YEAST	43	483	0	sp|Q08951|AP3D-3xFLAG_YEAST	sp|Q08951|AP3D-3xFLAG_YEAST	NA_43	NA_483	SHNETPEKLDQFFK	NLMIKVPSMoR	NA_43-NA_483	43	483
6458-1-1-1-1-1	L1_20190913_HS_1028_FL_AP3_7.mgf	22774	4	3711.68	3	SHNETPEKLDQFFK	8	36	>sp|Q08951|AP3D-3xFLAG_YEAST	1718.83	7.74066e-21	8.87447e-36	NSKDLLDLNEEESSDK	3	742	>sp|Q08951|AP3D-3xFLAG_YEAST	1834.84	1.00024e-30	1.00024e-30	>sp|Q08951|AP3D-3xFLAG_YEAST-43->sp|Q08951|AP3D-3xFLAG_YEAST-744	NA	NA	>sp|Q08951|AP3D-3xFLAG_YEAST	>sp|Q08951|AP3D-3xFLAG_YEAST	43	744	0	sp|Q08951|AP3D-3xFLAG_YEAST	sp|Q08951|AP3D-3xFLAG_YEAST	NA_43	NA_744	SHNETPEKLDQFFK	NSKDLLDLNEEESSDK	NA_43-NA_744	43	744
6475-1-1-1-1-1	L1_20190913_HS_1028_FL_AP3_7.mgf	22825	5	4106.94	3	SHNETPEKLDQFFK	8	36	>sp|Q08951|AP3D-3xFLAG_YEAST	1718.83	3.79753e-11	3.902e-29	DLLDLNEEESSDKKPETIR	13	745	>sp|Q08951|AP3D-3xFLAG_YEAST	2230.1	6.61486e-14	6.61486e-14	>sp|Q08951|AP3D-3xFLAG_YEAST-43->sp|Q08951|AP3D-3xFLAG_YEAST-757	NA	NA	>sp|Q08951|AP3D-3xFLAG_YEAST	>sp|Q08951|AP3D-3xFLAG_YEAST	43	757	0	sp|Q08951|AP3D-3xFLAG_YEAST	sp|Q08951|AP3D-3xFLAG_YEAST	NA_43	NA_757	SHNETPEKLDQFFK	DLLDLNEEESSDKKPETIR	NA_43-NA_757	43	757
6462-2-1-1-1-1	L1_20190913_HS_1028_FL_AP3_7.mgf	22784	5	3626.8	6	SHNETPEKLDQFFK	8	36	>sp|Q08951|AP3D-3xFLAG_YEAST	1718.83	0.00102668	1.89283e-12	VQVLSDEPVIEAAPKR	15	794	>sp|Q08951|AP3D-3xFLAG_YEAST	1749.96	2.2905e-27	5.67245e-36	>sp|Q08951|AP3D-3xFLAG_YEAST-43->sp|Q08951|AP3D-3xFLAG_YEAST-808	NA	NA	>sp|Q08951|AP3D-3xFLAG_YEAST	>sp|Q08951|AP3D-3xFLAG_YEAST	43	808	0	sp|Q08951|AP3D-3xFLAG_YEAST	sp|Q08951|AP3D-3xFLAG_YEAST	NA_43	NA_808	SHNETPEKLDQFFK	VQVLSDEPVIEAAPKR	NA_43-NA_808	43	808
6175-1-1-1-1-1	L1_20190913_HS_1028_FL_AP3_7.mgf	21910	4	3147.55	2	LEANLIVKDEK	8	874	>sp|Q08951|AP3D-3xFLAG_YEAST	1270.71	3.13834e-13	3.13834e-13	SHNETPEKLDQFFK	8	36	>sp|Q08951|AP3D-3xFLAG_YEAST	1718.83	0.000845626	8.40296e-25	>sp|Q08951|AP3D-3xFLAG_YEAST-43->sp|Q08951|AP3D-3xFLAG_YEAST-881	NA	NA	>sp|Q08951|AP3D-3xFLAG_YEAST	>sp|Q08951|AP3D-3xFLAG_YEAST	43	881	0	sp|Q08951|AP3D-3xFLAG_YEAST	sp|Q08951|AP3D-3xFLAG_YEAST	NA_43	NA_881	SHNETPEKLDQFFK	LEANLIVKDEK	NA_43-NA_881	43	881
3969-1-1-1-1-1	L1_20190913_HS_1028_FL_AP3_8.mgf	16297	4	3277.54	1	AKNSPEPNEFLR	2	915	>sp|Q08951|AP3D-3xFLAG_YEAST	1400.7	5.65167e-15	3.19542e-31	SHNETPEKLDQFFK	8	36	>sp|Q08951|AP3D-3xFLAG_YEAST	1718.83	4.75617e-07	4.33609e-25	>sp|Q08951|AP3D-3xFLAG_YEAST-43->sp|Q08951|AP3D-3xFLAG_YEAST-916	NA	NA	>sp|Q08951|AP3D-3xFLAG_YEAST	>sp|Q08951|AP3D-3xFLAG_YEAST	43	916	0	sp|Q08951|AP3D-3xFLAG_YEAST	sp|Q08951|AP3D-3xFLAG_YEAST	NA_43	NA_916	SHNETPEKLDQFFK	AKNSPEPNEFLR	NA_43-NA_916	43	916
4179-1-1-1-1-1	L1_20190913_HS_1028_FL_AP3_5.mgf	17035	4	2598.3	2	SLGSKIGEQFR	5	468	>sp|Q08951|AP3D-3xFLAG_YEAST	1220.65	1.01805e-05	3.74859e-16	SLGSKIGEQFR	5	468	>sp|Q08951|AP3D-3xFLAG_YEAST	1220.65	1.01805e-05	3.74859e-16	>sp|Q08951|AP3D-3xFLAG_YEAST-472->sp|Q08951|AP3D-3xFLAG_YEAST-472	NA	NA	>sp|Q08951|AP3D-3xFLAG_YEAST	>sp|Q08951|AP3D-3xFLAG_YEAST	472	472	0	sp|Q08951|AP3D-3xFLAG_YEAST	sp|Q08951|AP3D-3xFLAG_YEAST	NA_472	NA_472	SLGSKIGEQFR	SLGSKIGEQFR	NA_472-NA_472	472	472
5002-1-1-1-1-1	L1_20190913_HS_1028_FL_AP3_5.mgf	19685	4	2582.3	2	NLMoIKVPSMR	5	479	>sp|Q08951|AP3D-3xFLAG_YEAST	1203.65	6.49371e-20	6.49371e-20	SLGSKIGEQFR	5	468	>sp|Q08951|AP3D-3xFLAG_YEAST	1220.65	1.16105e-15	1.48174e-29	>sp|Q08951|AP3D-3xFLAG_YEAST-472->sp|Q08951|AP3D-3xFLAG_YEAST-483	NA	NA	>sp|Q08951|AP3D-3xFLAG_YEAST	>sp|Q08951|AP3D-3xFLAG_YEAST	472	483	0	sp|Q08951|AP3D-3xFLAG_YEAST	sp|Q08951|AP3D-3xFLAG_YEAST	NA_472	NA_483	SLGSKIGEQFR	NLMoIKVPSMR	NA_472-NA_483	472	483
3918-1-1-1-1-1	L1_20190913_HS_1028_FL_AP3_4.mgf	17378	4	3215.7	2	SLGSKIGEQFR	5	468	>sp|Q08951|AP3D-3xFLAG_YEAST	1220.65	1.2924e-07	1.00938e-19	LISNDNINKQLPTVLR	9	498	>sp|Q08951|AP3D-3xFLAG_YEAST	1837.04	1.65324e-08	3.12474e-19	>sp|Q08951|AP3D-3xFLAG_YEAST-472->sp|Q08951|AP3D-3xFLAG_YEAST-506	NA	NA	>sp|Q08951|AP3D-3xFLAG_YEAST	>sp|Q08951|AP3D-3xFLAG_YEAST	472	506	0	sp|Q08951|AP3D-3xFLAG_YEAST	sp|Q08951|AP3D-3xFLAG_YEAST	NA_472	NA_506	SLGSKIGEQFR	LISNDNINKQLPTVLR	NA_472-NA_506	472	506
3404-1-1-1-1-1	L1_20190913_HS_1028_FL_AP3_6.mgf	13699	4	2121.09	2	KPETIR	1	758	>sp|Q08951|AP3D-3xFLAG_YEAST	742.434	0.000114776	2.67695e-11	SLGSKIGEQFR	5	468	>sp|Q08951|AP3D-3xFLAG_YEAST	1220.65	1.32172e-18	1.48165e-29	>sp|Q08951|AP3D-3xFLAG_YEAST-472->sp|Q08951|AP3D-3xFLAG_YEAST-758	NA	NA	>sp|Q08951|AP3D-3xFLAG_YEAST	>sp|Q08951|AP3D-3xFLAG_YEAST	472	758	0	sp|Q08951|AP3D-3xFLAG_YEAST	sp|Q08951|AP3D-3xFLAG_YEAST	NA_472	NA_758	SLGSKIGEQFR	KPETIR	NA_472-NA_758	472	758
2941-2-1-1-1-1	L1_20190913_HS_1028_FL_AP3_8.mgf	12436	5	3354.62	3	SLGSKIGEQFR	5	468	>sp|Q08951|AP3D-3xFLAG_YEAST	1220.65	9.88547e-10	9.88547e-10	DAFQKPHDNHSTQNPLK	5	811	>sp|Q08951|AP3D-3xFLAG_YEAST	1975.95	6.6764e-07	3.27989e-29	>sp|Q08951|AP3D-3xFLAG_YEAST-472->sp|Q08951|AP3D-3xFLAG_YEAST-815	NA	NA	>sp|Q08951|AP3D-3xFLAG_YEAST	>sp|Q08951|AP3D-3xFLAG_YEAST	472	815	0	sp|Q08951|AP3D-3xFLAG_YEAST	sp|Q08951|AP3D-3xFLAG_YEAST	NA_472	NA_815	SLGSKIGEQFR	DAFQKPHDNHSTQNPLK	NA_472-NA_815	472	815
4093-1-1-1-1-1	L1_20190913_HS_1028_FL_AP3_5.mgf	16767	4	2779.37	3	SLGSKIGEQFR	5	468	>sp|Q08951|AP3D-3xFLAG_YEAST	1220.65	1.63238e-11	1.43394e-23	AKNSPEPNEFLR	2	915	>sp|Q08951|AP3D-3xFLAG_YEAST	1400.7	1.64071e-21	1.43114e-34	>sp|Q08951|AP3D-3xFLAG_YEAST-472->sp|Q08951|AP3D-3xFLAG_YEAST-916	NA	NA	>sp|Q08951|AP3D-3xFLAG_YEAST	>sp|Q08951|AP3D-3xFLAG_YEAST	472	916	0	sp|Q08951|AP3D-3xFLAG_YEAST	sp|Q08951|AP3D-3xFLAG_YEAST	NA_472	NA_916	SLGSKIGEQFR	AKNSPEPNEFLR	NA_472-NA_916	472	916
4014-1-1-1-1-2	L1_20190913_HS_1028_FL_AP3_5.mgf	16525	4	2119.1	1	DKINLR	2	829	>sp|Q08951|AP3D-3xFLAG_YEAST	757.445	0.000130747	1.57502e-12	NLMIKVPSMoR	5	479	>sp|Q08951|AP3D-3xFLAG_YEAST	1203.65	1.92351e-20	1.92351e-20	>sp|Q08951|AP3D-3xFLAG_YEAST-483->sp|Q08951|AP3D-3xFLAG_YEAST-830	NA	NA	>sp|Q08951|AP3D-3xFLAG_YEAST	>sp|Q08951|AP3D-3xFLAG_YEAST	483	830	0	sp|Q08951|AP3D-3xFLAG_YEAST	sp|Q08951|AP3D-3xFLAG_YEAST	NA_483	NA_830	NLMIKVPSMoR	DKINLR	NA_483-NA_830	483	830
4777-1-1-1-1-1	L1_20190913_HS_1028_FL_AP3_5.mgf	18907	4	2762.36	1	NLMoIKVPSMR	5	479	>sp|Q08951|AP3D-3xFLAG_YEAST	1203.65	6.14774e-19	6.54227e-32	AKNSPEPNEFLR	2	915	>sp|Q08951|AP3D-3xFLAG_YEAST	1400.7	8.44977e-25	2.01466e-42	>sp|Q08951|AP3D-3xFLAG_YEAST-483->sp|Q08951|AP3D-3xFLAG_YEAST-916	NA	NA	>sp|Q08951|AP3D-3xFLAG_YEAST	>sp|Q08951|AP3D-3xFLAG_YEAST	483	916	0	sp|Q08951|AP3D-3xFLAG_YEAST	sp|Q08951|AP3D-3xFLAG_YEAST	NA_483	NA_916	NLMoIKVPSMR	AKNSPEPNEFLR	NA_483-NA_916	483	916
4183-1-2-1-1-1	L1_20190913_HS_1028_FL_AP3_5.mgf	17045	4	2358.06	2	DYKDDDDK	3	941	>sp|Q08951|AP3D-3xFLAG_YEAST	1012.4	1.12194e-09	3.56392e-19	NLMIKVPSMR	5	479	>sp|Q08951|AP3D-3xFLAG_YEAST	1187.65	3.85205e-23	8.54224e-35	>sp|Q08951|AP3D-3xFLAG_YEAST-483->sp|Q08951|AP3D-3xFLAG_YEAST-943	NA	NA	>sp|Q08951|AP3D-3xFLAG_YEAST	>sp|Q08951|AP3D-3xFLAG_YEAST	483	943	0	sp|Q08951|AP3D-3xFLAG_YEAST	sp|Q08951|AP3D-3xFLAG_YEAST	NA_483	NA_943	NLMIKVPSMR	DYKDDDDK	NA_483-NA_943	483	943
6072-1-1-1-1-1	L1_20190913_HS_1028_FL_AP3_6.mgf	21812	5	3781.84	7	KPETIR	1	758	>sp|Q08951|AP3D-3xFLAG_YEAST	742.434	3.24974e-05	5.57803e-13	LDQFFKQVLSECREEVNSPDLNSK	6	44	>sp|Q08951|AP3D-3xFLAG_YEAST	2881.39	1.94672e-11	2.18934e-31	>sp|Q08951|AP3D-3xFLAG_YEAST-49->sp|Q08951|AP3D-3xFLAG_YEAST-758	NA	NA	>sp|Q08951|AP3D-3xFLAG_YEAST	>sp|Q08951|AP3D-3xFLAG_YEAST	49	758	0	sp|Q08951|AP3D-3xFLAG_YEAST	sp|Q08951|AP3D-3xFLAG_YEAST	NA_49	NA_758	LDQFFKQVLSECREEVNSPDLNSK	KPETIR	NA_49-NA_758	49	758
5305-2-1-1-1-1	L1_20190913_HS_1028_FL_AP3_6.mgf	19498	4	3913.71	1	FVDDSDTSYEEKEK	12	696	>sp|Q08951|AP3D-3xFLAG_YEAST	1690.72	5.06437e-36	7.79577e-53	LDDFENPFEIEREKER	14	710	>sp|Q08951|AP3D-3xFLAG_YEAST	2064.98	4.2389e-14	2.4253e-27	>sp|Q08951|AP3D-3xFLAG_YEAST-707->sp|Q08951|AP3D-3xFLAG_YEAST-723	NA	NA	>sp|Q08951|AP3D-3xFLAG_YEAST	>sp|Q08951|AP3D-3xFLAG_YEAST	707	723	0	sp|Q08951|AP3D-3xFLAG_YEAST	sp|Q08951|AP3D-3xFLAG_YEAST	NA_707	NA_723	FVDDSDTSYEEKEK	LDDFENPFEIEREKER	NA_707-NA_723	707	723
3128-1-1-1-2-1	L1_20190913_HS_1028_FL_AP3_6.mgf	12825	4	4137.76	2	FVDDSDTSYEEKEK	12	696	>sp|Q08951|AP3D-3xFLAG_YEAST	1690.72	7.2494e-21	1.11617e-36	MSNPYYLGEEDEERTKNSK	16	726	>sp|Q08951|AP3D-3xFLAG_YEAST	2289.02	1.98287e-15	1.25877e-30	>sp|Q08951|AP3D-3xFLAG_YEAST-707->sp|Q08951|AP3D-3xFLAG_YEAST-741	NA	NA	>sp|Q08951|AP3D-3xFLAG_YEAST	>sp|Q08951|AP3D-3xFLAG_YEAST	707	741	0	sp|Q08951|AP3D-3xFLAG_YEAST	sp|Q08951|AP3D-3xFLAG_YEAST	NA_707	NA_741	FVDDSDTSYEEKEK	MSNPYYLGEEDEERTKNSK	NA_707-NA_741	707	741
2363-1-1-1-1-1	L1_20190913_HS_1028_FL_AP3_4.mgf	12042	4	3683.58	13	FVDDSDTSYEEKEK	12	696	>sp|Q08951|AP3D-3xFLAG_YEAST	1690.72	2.08483e-33	6.97099e-51	NSKDLLDLNEEESSDK	3	742	>sp|Q08951|AP3D-3xFLAG_YEAST	1834.84	1.46973e-34	2.15158e-52	>sp|Q08951|AP3D-3xFLAG_YEAST-707->sp|Q08951|AP3D-3xFLAG_YEAST-744	NA	NA	>sp|Q08951|AP3D-3xFLAG_YEAST	>sp|Q08951|AP3D-3xFLAG_YEAST	707	744	0	sp|Q08951|AP3D-3xFLAG_YEAST	sp|Q08951|AP3D-3xFLAG_YEAST	NA_707	NA_744	FVDDSDTSYEEKEK	NSKDLLDLNEEESSDK	NA_707-NA_744	707	744
3615-1-1-1-1-1	L1_20190913_HS_1028_FL_AP3_5.mgf	15272	4	4078.84	8	FVDDSDTSYEEKEK	12	696	>sp|Q08951|AP3D-3xFLAG_YEAST	1690.72	7.02114e-22	5.7616e-40	DLLDLNEEESSDKKPETIR	13	745	>sp|Q08951|AP3D-3xFLAG_YEAST	2230.1	0.000841532	2.76464e-22	>sp|Q08951|AP3D-3xFLAG_YEAST-707->sp|Q08951|AP3D-3xFLAG_YEAST-757	NA	NA	>sp|Q08951|AP3D-3xFLAG_YEAST	>sp|Q08951|AP3D-3xFLAG_YEAST	707	757	0	sp|Q08951|AP3D-3xFLAG_YEAST	sp|Q08951|AP3D-3xFLAG_YEAST	NA_707	NA_757	FVDDSDTSYEEKEK	DLLDLNEEESSDKKPETIR	NA_707-NA_757	707	757
6059-1-1-1-1-1	L1_20190913_HS_1028_FL_AP3_6.mgf	21774	5	4243.87	2	EKLDDFENPFEIER	2	708	>sp|Q08951|AP3D-3xFLAG_YEAST	1779.83	5.36184e-29	6.33489e-41	MoSNPYYLGEEDEERTKNSK	16	726	>sp|Q08951|AP3D-3xFLAG_YEAST	2305.02	2.48694e-06	1.72816e-24	>sp|Q08951|AP3D-3xFLAG_YEAST-709->sp|Q08951|AP3D-3xFLAG_YEAST-741	NA	NA	>sp|Q08951|AP3D-3xFLAG_YEAST	>sp|Q08951|AP3D-3xFLAG_YEAST	709	741	0	sp|Q08951|AP3D-3xFLAG_YEAST	sp|Q08951|AP3D-3xFLAG_YEAST	NA_709	NA_741	EKLDDFENPFEIER	MoSNPYYLGEEDEERTKNSK	NA_709-NA_741	709	741
6815-1-1-1-1-1	L1_20190913_HS_1028_FL_AP3_6.mgf	24052	4	4029.83	4	NSKDLLDLNEEESSDK	3	742	>sp|Q08951|AP3D-3xFLAG_YEAST	1834.84	1.93732e-15	1.71184e-29	EKLDDFENPFEIEREK	2	708	>sp|Q08951|AP3D-3xFLAG_YEAST	2036.97	0.00411931	4.7138e-18	>sp|Q08951|AP3D-3xFLAG_YEAST-709->sp|Q08951|AP3D-3xFLAG_YEAST-744	NA	NA	>sp|Q08951|AP3D-3xFLAG_YEAST	>sp|Q08951|AP3D-3xFLAG_YEAST	709	744	0	sp|Q08951|AP3D-3xFLAG_YEAST	sp|Q08951|AP3D-3xFLAG_YEAST	NA_709	NA_744	EKLDDFENPFEIEREK	NSKDLLDLNEEESSDK	NA_709-NA_744	709	744
5354-1-1-1-1-1	L1_20190913_HS_1028_FL_AP3_7.mgf	19419	4	2937.42	4	KPETIR	1	758	>sp|Q08951|AP3D-3xFLAG_YEAST	742.434	4.41902e-09	4.65977e-17	EKLDDFENPFEIEREK	2	708	>sp|Q08951|AP3D-3xFLAG_YEAST	2036.97	2.87095e-22	2.56016e-41	>sp|Q08951|AP3D-3xFLAG_YEAST-709->sp|Q08951|AP3D-3xFLAG_YEAST-758	NA	NA	>sp|Q08951|AP3D-3xFLAG_YEAST	>sp|Q08951|AP3D-3xFLAG_YEAST	709	758	0	sp|Q08951|AP3D-3xFLAG_YEAST	sp|Q08951|AP3D-3xFLAG_YEAST	NA_709	NA_758	EKLDDFENPFEIEREK	KPETIR	NA_709-NA_758	709	758
6447-1-1-1-1-1	L1_20190913_HS_1028_FL_AP3_7.mgf	22737	5	4073.04	1	VQVLSDEPVIEAAPKRK	15	794	>sp|Q08951|AP3D-3xFLAG_YEAST	1878.06	1.14812e-10	1.14812e-10	EKLDDFENPFEIEREK	2	708	>sp|Q08951|AP3D-3xFLAG_YEAST	2036.97	0.0189143	7.42138e-16	>sp|Q08951|AP3D-3xFLAG_YEAST-709->sp|Q08951|AP3D-3xFLAG_YEAST-808	NA	NA	>sp|Q08951|AP3D-3xFLAG_YEAST	>sp|Q08951|AP3D-3xFLAG_YEAST	709	808	0	sp|Q08951|AP3D-3xFLAG_YEAST	sp|Q08951|AP3D-3xFLAG_YEAST	NA_709	NA_808	EKLDDFENPFEIEREK	VQVLSDEPVIEAAPKRK	NA_709-NA_808	709	808
3652-1-1-1-1-1	L1_20190913_HS_1028_FL_AP3_8.mgf	15226	5	4528	1	LDDFENPFEIEREKER	14	710	>sp|Q08951|AP3D-3xFLAG_YEAST	2064.98	1.72546e-07	7.39219e-19	MoSNPYYLGEEDEERTKNSK	16	726	>sp|Q08951|AP3D-3xFLAG_YEAST	2305.02	2.59528e-14	4.27038e-36	>sp|Q08951|AP3D-3xFLAG_YEAST-723->sp|Q08951|AP3D-3xFLAG_YEAST-741	NA	NA	>sp|Q08951|AP3D-3xFLAG_YEAST	>sp|Q08951|AP3D-3xFLAG_YEAST	723	741	0	sp|Q08951|AP3D-3xFLAG_YEAST	sp|Q08951|AP3D-3xFLAG_YEAST	NA_723	NA_741	LDDFENPFEIEREKER	MoSNPYYLGEEDEERTKNSK	NA_723-NA_741	723	741
6663-1-1-1-1-1	L1_20190913_HS_1028_FL_AP3_6.mgf	23601	5	4057.85	3	NSKDLLDLNEEESSDK	3	742	>sp|Q08951|AP3D-3xFLAG_YEAST	1834.84	5.14253e-28	5.14253e-28	LDDFENPFEIEREKER	14	710	>sp|Q08951|AP3D-3xFLAG_YEAST	2064.98	3.27365e-17	1.49978e-39	>sp|Q08951|AP3D-3xFLAG_YEAST-723->sp|Q08951|AP3D-3xFLAG_YEAST-744	NA	NA	>sp|Q08951|AP3D-3xFLAG_YEAST	>sp|Q08951|AP3D-3xFLAG_YEAST	723	744	0	sp|Q08951|AP3D-3xFLAG_YEAST	sp|Q08951|AP3D-3xFLAG_YEAST	NA_723	NA_744	LDDFENPFEIEREKER	NSKDLLDLNEEESSDK	NA_723-NA_744	723	744
4705-1-1-1-1-1	L1_20190913_HS_1028_FL_AP3_8.mgf	18662	5	4453.09	2	LDDFENPFEIEREKER	14	710	>sp|Q08951|AP3D-3xFLAG_YEAST	2064.98	7.64582e-11	5.22434e-25	DLLDLNEEESSDKKPETIR	13	745	>sp|Q08951|AP3D-3xFLAG_YEAST	2230.1	0.450949	5.59148e-21	>sp|Q08951|AP3D-3xFLAG_YEAST-723->sp|Q08951|AP3D-3xFLAG_YEAST-757	NA	NA	>sp|Q08951|AP3D-3xFLAG_YEAST	>sp|Q08951|AP3D-3xFLAG_YEAST	723	757	0	sp|Q08951|AP3D-3xFLAG_YEAST	sp|Q08951|AP3D-3xFLAG_YEAST	NA_723	NA_757	LDDFENPFEIEREKER	DLLDLNEEESSDKKPETIR	NA_723-NA_757	723	757
5027-1-1-1-1-1	L1_20190913_HS_1028_FL_AP3_7.mgf	18404	4	2965.42	1	KPETIR	1	758	>sp|Q08951|AP3D-3xFLAG_YEAST	742.434	1.06702e-08	1.5719e-15	LDDFENPFEIEREKER	14	710	>sp|Q08951|AP3D-3xFLAG_YEAST	2064.98	1.23769e-31	1.67436e-53	>sp|Q08951|AP3D-3xFLAG_YEAST-723->sp|Q08951|AP3D-3xFLAG_YEAST-758	NA	NA	>sp|Q08951|AP3D-3xFLAG_YEAST	>sp|Q08951|AP3D-3xFLAG_YEAST	723	758	0	sp|Q08951|AP3D-3xFLAG_YEAST	sp|Q08951|AP3D-3xFLAG_YEAST	NA_723	NA_758	LDDFENPFEIEREKER	KPETIR	NA_723-NA_758	723	758
6203-1-1-1-1-1	L1_20190913_HS_1028_FL_AP3_7.mgf	21997	5	4101.05	3	VQVLSDEPVIEAAPKRK	15	794	>sp|Q08951|AP3D-3xFLAG_YEAST	1878.06	2.03439e-07	7.03251e-17	LDDFENPFEIEREKER	14	710	>sp|Q08951|AP3D-3xFLAG_YEAST	2064.98	0.331763	1.33602e-14	>sp|Q08951|AP3D-3xFLAG_YEAST-723->sp|Q08951|AP3D-3xFLAG_YEAST-808	NA	NA	>sp|Q08951|AP3D-3xFLAG_YEAST	>sp|Q08951|AP3D-3xFLAG_YEAST	723	808	0	sp|Q08951|AP3D-3xFLAG_YEAST	sp|Q08951|AP3D-3xFLAG_YEAST	NA_723	NA_808	LDDFENPFEIEREKER	VQVLSDEPVIEAAPKRK	NA_723-NA_808	723	808
6004-1-1-1-1-1	L1_20190913_HS_1028_FL_AP3_7.mgf	21392	5	2980.43	1	DKINLR	2	829	>sp|Q08951|AP3D-3xFLAG_YEAST	757.445	1.02276e-06	6.045e-14	LDDFENPFEIEREKER	14	710	>sp|Q08951|AP3D-3xFLAG_YEAST	2064.98	2.87582e-08	2.03918e-16	>sp|Q08951|AP3D-3xFLAG_YEAST-723->sp|Q08951|AP3D-3xFLAG_YEAST-830	NA	NA	>sp|Q08951|AP3D-3xFLAG_YEAST	>sp|Q08951|AP3D-3xFLAG_YEAST	723	830	0	sp|Q08951|AP3D-3xFLAG_YEAST	sp|Q08951|AP3D-3xFLAG_YEAST	NA_723	NA_830	LDDFENPFEIEREKER	DKINLR	NA_723-NA_830	723	830
6286-3-1-1-1-1	L1_20190913_HS_1028_FL_AP3_7.mgf	22246	4	3623.7	2	AKNSPEPNEFLR	2	915	>sp|Q08951|AP3D-3xFLAG_YEAST	1400.7	1.03188e-21	3.79221e-36	LDDFENPFEIEREKER	14	710	>sp|Q08951|AP3D-3xFLAG_YEAST	2064.98	2.93122e-14	4.52026e-27	>sp|Q08951|AP3D-3xFLAG_YEAST-723->sp|Q08951|AP3D-3xFLAG_YEAST-916	NA	NA	>sp|Q08951|AP3D-3xFLAG_YEAST	>sp|Q08951|AP3D-3xFLAG_YEAST	723	916	0	sp|Q08951|AP3D-3xFLAG_YEAST	sp|Q08951|AP3D-3xFLAG_YEAST	NA_723	NA_916	LDDFENPFEIEREKER	AKNSPEPNEFLR	NA_723-NA_916	723	916
4864-1-1-1-2-1	L1_20190913_HS_1028_FL_AP3_7.mgf	17907	4	4677.13	2	DLLDLNEEESSDKKPETIR	13	745	>sp|Q08951|AP3D-3xFLAG_YEAST	2230.1	2.53475e-27	4.73089e-46	MSNPYYLGEEDEERTKNSK	16	726	>sp|Q08951|AP3D-3xFLAG_YEAST	2289.02	8.5342e-19	7.36291e-39	>sp|Q08951|AP3D-3xFLAG_YEAST-741->sp|Q08951|AP3D-3xFLAG_YEAST-757	NA	NA	>sp|Q08951|AP3D-3xFLAG_YEAST	>sp|Q08951|AP3D-3xFLAG_YEAST	741	757	0	sp|Q08951|AP3D-3xFLAG_YEAST	sp|Q08951|AP3D-3xFLAG_YEAST	NA_741	NA_757	MSNPYYLGEEDEERTKNSK	DLLDLNEEESSDKKPETIR	NA_741-NA_757	741	757
2327-1-1-1-1-1	L1_20190913_HS_1028_FL_AP3_7.mgf	10184	5	3205.46	1	KPETIR	1	758	>sp|Q08951|AP3D-3xFLAG_YEAST	742.434	7.49409e-05	5.99883e-11	MoSNPYYLGEEDEERTKNSK	16	726	>sp|Q08951|AP3D-3xFLAG_YEAST	2305.02	9.83413e-41	1.001e-65	>sp|Q08951|AP3D-3xFLAG_YEAST-741->sp|Q08951|AP3D-3xFLAG_YEAST-758	NA	NA	>sp|Q08951|AP3D-3xFLAG_YEAST	>sp|Q08951|AP3D-3xFLAG_YEAST	741	758	0	sp|Q08951|AP3D-3xFLAG_YEAST	sp|Q08951|AP3D-3xFLAG_YEAST	NA_741	NA_758	MoSNPYYLGEEDEERTKNSK	KPETIR	NA_741-NA_758	741	758
3913-1-1-1-2-1	L1_20190913_HS_1028_FL_AP3_5.mgf	16207	4	4197.99	1	VQVLSDEPVIEAAPKR	15	794	>sp|Q08951|AP3D-3xFLAG_YEAST	1749.96	6.47179e-22	6.47179e-22	MSNPYYLGEEDEERTKNSK	16	726	>sp|Q08951|AP3D-3xFLAG_YEAST	2289.02	1	2.7021e-15	>sp|Q08951|AP3D-3xFLAG_YEAST-741->sp|Q08951|AP3D-3xFLAG_YEAST-808	NA	NA	>sp|Q08951|AP3D-3xFLAG_YEAST	>sp|Q08951|AP3D-3xFLAG_YEAST	741	808	0	sp|Q08951|AP3D-3xFLAG_YEAST	sp|Q08951|AP3D-3xFLAG_YEAST	NA_741	NA_808	MSNPYYLGEEDEERTKNSK	VQVLSDEPVIEAAPKR	NA_741-NA_808	741	808
2785-1-1-1-1-1	L1_20190913_HS_1028_FL_AP3_5.mgf	12674	4	2735.29	8	KPETIR	1	758	>sp|Q08951|AP3D-3xFLAG_YEAST	742.434	7.78618e-05	1.04284e-11	NSKDLLDLNEEESSDK	3	742	>sp|Q08951|AP3D-3xFLAG_YEAST	1834.84	2.33429e-47	4.45531e-63	>sp|Q08951|AP3D-3xFLAG_YEAST-744->sp|Q08951|AP3D-3xFLAG_YEAST-758	NA	NA	>sp|Q08951|AP3D-3xFLAG_YEAST	>sp|Q08951|AP3D-3xFLAG_YEAST	744	758	0	sp|Q08951|AP3D-3xFLAG_YEAST	sp|Q08951|AP3D-3xFLAG_YEAST	NA_744	NA_758	NSKDLLDLNEEESSDK	KPETIR	NA_744-NA_758	744	758
2944-1-1-1-1-1	L1_20190913_HS_1028_FL_AP3_4.mgf	14126	4	3394.55	1	AKNSPEPNEFLR	2	915	>sp|Q08951|AP3D-3xFLAG_YEAST	1400.7	4.39517e-09	2.98163e-25	NSKDLLDLNEEESSDK	3	742	>sp|Q08951|AP3D-3xFLAG_YEAST	1834.84	1.12903e-27	8.5333e-43	>sp|Q08951|AP3D-3xFLAG_YEAST-744->sp|Q08951|AP3D-3xFLAG_YEAST-916	NA	NA	>sp|Q08951|AP3D-3xFLAG_YEAST	>sp|Q08951|AP3D-3xFLAG_YEAST	744	916	0	sp|Q08951|AP3D-3xFLAG_YEAST	sp|Q08951|AP3D-3xFLAG_YEAST	NA_744	NA_916	NSKDLLDLNEEESSDK	AKNSPEPNEFLR	NA_744-NA_916	744	916
5471-1-1-1-1-1	L1_20190913_HS_1028_FL_AP3_6.mgf	19997	5	4266.17	3	VQVLSDEPVIEAAPKRK	15	794	>sp|Q08951|AP3D-3xFLAG_YEAST	1878.06	2.13717e-14	2.13717e-14	DLLDLNEEESSDKKPETIR	13	745	>sp|Q08951|AP3D-3xFLAG_YEAST	2230.1	0.00109484	9.73009e-17	>sp|Q08951|AP3D-3xFLAG_YEAST-757->sp|Q08951|AP3D-3xFLAG_YEAST-808	NA	NA	>sp|Q08951|AP3D-3xFLAG_YEAST	>sp|Q08951|AP3D-3xFLAG_YEAST	757	808	0	sp|Q08951|AP3D-3xFLAG_YEAST	sp|Q08951|AP3D-3xFLAG_YEAST	NA_757	NA_808	DLLDLNEEESSDKKPETIR	VQVLSDEPVIEAAPKRK	NA_757-NA_808	757	808
4571-1-1-1-1-1	L1_20190913_HS_1028_FL_AP3_5.mgf	18263	4	3788.81	2	AKNSPEPNEFLR	2	915	>sp|Q08951|AP3D-3xFLAG_YEAST	1400.7	3.4378e-19	3.4378e-19	DLLDLNEEESSDKKPETIR	13	745	>sp|Q08951|AP3D-3xFLAG_YEAST	2230.1	1.68204e-11	4.00196e-29	>sp|Q08951|AP3D-3xFLAG_YEAST-757->sp|Q08951|AP3D-3xFLAG_YEAST-916	NA	NA	>sp|Q08951|AP3D-3xFLAG_YEAST	>sp|Q08951|AP3D-3xFLAG_YEAST	757	916	0	sp|Q08951|AP3D-3xFLAG_YEAST	sp|Q08951|AP3D-3xFLAG_YEAST	NA_757	NA_916	DLLDLNEEESSDKKPETIR	AKNSPEPNEFLR	NA_757-NA_916	757	916
3662-2-1-1-1-1	L1_20190913_HS_1028_FL_AP3_7.mgf	14279	4	2892.55	5	KPETIR	1	758	>sp|Q08951|AP3D-3xFLAG_YEAST	742.434	1.06289e-06	4.85506e-15	KNRVQVLSDEPVIEAAPK	1	791	>sp|Q08951|AP3D-3xFLAG_YEAST	1992.1	1.32223e-20	5.8409e-46	>sp|Q08951|AP3D-3xFLAG_YEAST-758->sp|Q08951|AP3D-3xFLAG_YEAST-791	NA	NA	>sp|Q08951|AP3D-3xFLAG_YEAST	>sp|Q08951|AP3D-3xFLAG_YEAST	758	791	0	sp|Q08951|AP3D-3xFLAG_YEAST	sp|Q08951|AP3D-3xFLAG_YEAST	NA_758	NA_791	KPETIR	KNRVQVLSDEPVIEAAPK	NA_758-NA_791	758	791
2312-1-1-1-1-1	L1_20190913_HS_1028_FL_AP3_4.mgf	11881	4	2650.4	1	KPETIR	1	758	>sp|Q08951|AP3D-3xFLAG_YEAST	742.434	7.78618e-05	3.06534e-13	VQVLSDEPVIEAAPKR	15	794	>sp|Q08951|AP3D-3xFLAG_YEAST	1749.96	1.40249e-40	1.95733e-60	>sp|Q08951|AP3D-3xFLAG_YEAST-758->sp|Q08951|AP3D-3xFLAG_YEAST-808	NA	NA	>sp|Q08951|AP3D-3xFLAG_YEAST	>sp|Q08951|AP3D-3xFLAG_YEAST	758	808	0	sp|Q08951|AP3D-3xFLAG_YEAST	sp|Q08951|AP3D-3xFLAG_YEAST	NA_758	NA_808	KPETIR	VQVLSDEPVIEAAPKR	NA_758-NA_808	758	808
1149-2-1-1-1-1	L1_20190913_HS_1028_FL_AP3_6.mgf	6680	4	1635.83	1	KDAFQK	1	810	>sp|Q08951|AP3D-3xFLAG_YEAST	735.392	2.41843e-08	1.54116e-14	KPETIR	1	758	>sp|Q08951|AP3D-3xFLAG_YEAST	742.434	2.40556e-10	8.58483e-19	>sp|Q08951|AP3D-3xFLAG_YEAST-758->sp|Q08951|AP3D-3xFLAG_YEAST-810	NA	NA	>sp|Q08951|AP3D-3xFLAG_YEAST	>sp|Q08951|AP3D-3xFLAG_YEAST	758	810	0	sp|Q08951|AP3D-3xFLAG_YEAST	sp|Q08951|AP3D-3xFLAG_YEAST	NA_758	NA_810	KPETIR	KDAFQK	NA_758-NA_810	758	810
939-1-1-1-1-1	L1_20190913_HS_1028_FL_AP3_6.mgf	6027	4	1912.84	2	KPETIR	1	758	>sp|Q08951|AP3D-3xFLAG_YEAST	742.434	2.3945e-06	4.42643e-13	DDDDKDYK	5	944	>sp|Q08951|AP3D-3xFLAG_YEAST	1012.4	1.23388e-07	3.10446e-14	>sp|Q08951|AP3D-3xFLAG_YEAST-758->sp|Q08951|AP3D-3xFLAG_YEAST-948	NA	NA	>sp|Q08951|AP3D-3xFLAG_YEAST	>sp|Q08951|AP3D-3xFLAG_YEAST	758	948	0	sp|Q08951|AP3D-3xFLAG_YEAST	sp|Q08951|AP3D-3xFLAG_YEAST	NA_758	NA_948	KPETIR	DDDDKDYK	NA_758-NA_948	758	948
3760-1-1-1-1-1	L1_20190913_HS_1028_FL_AP3_7.mgf	14575	4	2913.51	2	KDAFQK	1	810	>sp|Q08951|AP3D-3xFLAG_YEAST	735.392	6.30352e-05	9.84966e-14	NRVQVLSDEPVIEAAPKR	17	792	>sp|Q08951|AP3D-3xFLAG_YEAST	2020.11	4.76872e-56	9.52127e-71	>sp|Q08951|AP3D-3xFLAG_YEAST-808->sp|Q08951|AP3D-3xFLAG_YEAST-810	NA	NA	>sp|Q08951|AP3D-3xFLAG_YEAST	>sp|Q08951|AP3D-3xFLAG_YEAST	808	810	0	sp|Q08951|AP3D-3xFLAG_YEAST	sp|Q08951|AP3D-3xFLAG_YEAST	NA_808	NA_810	NRVQVLSDEPVIEAAPKR	KDAFQK	NA_808-NA_810	808	810
2893-1-1-1-1-1	L1_20190913_HS_1028_FL_AP3_8.mgf	12288	6	4012.03	1	VQVLSDEPVIEAAPKRK	15	794	>sp|Q08951|AP3D-3xFLAG_YEAST	1878.06	6.70195e-08	2.15511e-20	DAFQKPHDNHSTQNPLK	5	811	>sp|Q08951|AP3D-3xFLAG_YEAST	1975.95	0.28326	1.72132e-24	>sp|Q08951|AP3D-3xFLAG_YEAST-808->sp|Q08951|AP3D-3xFLAG_YEAST-815	NA	NA	>sp|Q08951|AP3D-3xFLAG_YEAST	>sp|Q08951|AP3D-3xFLAG_YEAST	808	815	0	sp|Q08951|AP3D-3xFLAG_YEAST	sp|Q08951|AP3D-3xFLAG_YEAST	NA_808	NA_815	VQVLSDEPVIEAAPKRK	DAFQKPHDNHSTQNPLK	NA_808-NA_815	808	815
4405-1-1-1-1-1	L1_20190913_HS_1028_FL_AP3_6.mgf	16763	5	2793.51	9	DKINLR	2	829	>sp|Q08951|AP3D-3xFLAG_YEAST	757.445	7.15125e-05	1.28431e-12	VQVLSDEPVIEAAPKRK	15	794	>sp|Q08951|AP3D-3xFLAG_YEAST	1878.06	2.37221e-27	7.22108e-48	>sp|Q08951|AP3D-3xFLAG_YEAST-808->sp|Q08951|AP3D-3xFLAG_YEAST-830	NA	NA	>sp|Q08951|AP3D-3xFLAG_YEAST	>sp|Q08951|AP3D-3xFLAG_YEAST	808	830	0	sp|Q08951|AP3D-3xFLAG_YEAST	sp|Q08951|AP3D-3xFLAG_YEAST	NA_808	NA_830	VQVLSDEPVIEAAPKRK	DKINLR	NA_808-NA_830	808	830
1804-1-1-1-1-1	L1_20190913_HS_1028_FL_AP3_8.mgf	8859	4	2431.2	1	DKINLR	2	829	>sp|Q08951|AP3D-3xFLAG_YEAST	757.445	5.53709e-05	3.71351e-13	PHDNHSTQNPLKK	12	816	>sp|Q08951|AP3D-3xFLAG_YEAST	1514.76	0.0171476	5.12471e-14	>sp|Q08951|AP3D-3xFLAG_YEAST-827->sp|Q08951|AP3D-3xFLAG_YEAST-830	NA	NA	>sp|Q08951|AP3D-3xFLAG_YEAST	>sp|Q08951|AP3D-3xFLAG_YEAST	827	830	0	sp|Q08951|AP3D-3xFLAG_YEAST	sp|Q08951|AP3D-3xFLAG_YEAST	NA_827	NA_830	PHDNHSTQNPLKK	DKINLR	NA_827-NA_830	827	830
3644-1-1-1-1-1	L1_20190913_HS_1028_FL_AP3_5.mgf	15365	4	2186.16	3	DKINLR	2	829	>sp|Q08951|AP3D-3xFLAG_YEAST	757.445	1.70735e-10	7.5449e-17	LEANLIVKDEK	8	874	>sp|Q08951|AP3D-3xFLAG_YEAST	1270.71	1.13852e-20	7.52754e-37	>sp|Q08951|AP3D-3xFLAG_YEAST-830->sp|Q08951|AP3D-3xFLAG_YEAST-881	NA	NA	>sp|Q08951|AP3D-3xFLAG_YEAST	>sp|Q08951|AP3D-3xFLAG_YEAST	830	881	0	sp|Q08951|AP3D-3xFLAG_YEAST	sp|Q08951|AP3D-3xFLAG_YEAST	NA_830	NA_881	DKINLR	LEANLIVKDEK	NA_830-NA_881	830	881
4337-1-1-1-1-1	L1_20190913_HS_1028_FL_AP3_6.mgf	16560	5	3516.74	3	LEANLIVKDEK	8	874	>sp|Q08951|AP3D-3xFLAG_YEAST	1270.71	1.42064e-21	7.74769e-39	GSQEEGNLRKEDELELSR	10	856	>sp|Q08951|AP3D-3xFLAG_YEAST	2088.01	5.51499e-23	7.22156e-49	>sp|Q08951|AP3D-3xFLAG_YEAST-865->sp|Q08951|AP3D-3xFLAG_YEAST-881	NA	NA	>sp|Q08951|AP3D-3xFLAG_YEAST	>sp|Q08951|AP3D-3xFLAG_YEAST	865	881	0	sp|Q08951|AP3D-3xFLAG_YEAST	sp|Q08951|AP3D-3xFLAG_YEAST	NA_865	NA_881	GSQEEGNLRKEDELELSR	LEANLIVKDEK	NA_865-NA_881	865	881
2738-2-1-1-1-1	L1_20190913_HS_1028_FL_AP3_4.mgf	13389	4	2828.42	2	LEANLIVKDEK	8	874	>sp|Q08951|AP3D-3xFLAG_YEAST	1270.71	1.46776e-07	4.0339e-28	AKNSPEPNEFLR	2	915	>sp|Q08951|AP3D-3xFLAG_YEAST	1400.7	1.20322e-05	3.2716e-18	>sp|Q08951|AP3D-3xFLAG_YEAST-881->sp|Q08951|AP3D-3xFLAG_YEAST-916	NA	NA	>sp|Q08951|AP3D-3xFLAG_YEAST	>sp|Q08951|AP3D-3xFLAG_YEAST	881	916	0	sp|Q08951|AP3D-3xFLAG_YEAST	sp|Q08951|AP3D-3xFLAG_YEAST	NA_881	NA_916	LEANLIVKDEK	AKNSPEPNEFLR	NA_881-NA_916	881	916
678-1-2-1-2-1	L1_20190913_HS_1028_FL_AP3_5.mgf	5273	4	2182.8	6	DYKDDDDK	3	941	>sp|Q08951|AP3D-3xFLAG_YEAST	1012.4	0.000364973	7.19197e-13	DYKDDDDK	3	941	>sp|Q08951|AP3D-3xFLAG_YEAST	1012.4	0.000364973	7.19197e-13	>sp|Q08951|AP3D-3xFLAG_YEAST-943->sp|Q08951|AP3D-3xFLAG_YEAST-943	NA	NA	>sp|Q08951|AP3D-3xFLAG_YEAST	>sp|Q08951|AP3D-3xFLAG_YEAST	943	943	0	sp|Q08951|AP3D-3xFLAG_YEAST	sp|Q08951|AP3D-3xFLAG_YEAST	NA_943	NA_943	DYKDDDDK	DYKDDDDK	NA_943-NA_943	943	943

## Sheet: XiNet
http://crosslinkviewer.org/uploaded.php?uid=40b2b9f1746f4c62c5e38143a5644707ec054d2f
